# Supplementary material for: Pangenome graph analysis reveals evolution of resistance breaking in spinach downy mildew
Source: PLoS Biol. 2026 Jan 20;24(1):e3003596. doi: 10.1371/journal.pbio.3003596 (PMC12844528; doi:10.1371/journal.pbio.3003596)
Supplement: S5 Table — (XLSX) [file pbio.3003596.s017.xlsx]

## Sheet: S5 Table
S5 Table. Details about the origin of the here sequenced Peronospora effusa isolates.
Denominated isolate	Denomination Press release	Collection year and country	Location details	Original Sources
Pe: 1		1824		Correll 2011
Pe: 2		1958		Correll 2011
Pe: 3		1976		Correll 2011
Pe: 4		1990		Correll 2011
Pe: 5				Irish et al 2003
Pe: 6				Irish et al 2003
Pe: 7				Irish et al 2003
Pe: 8	2005-04-25	2003, US
Pe: 9	2005-06-09	US
Pe: 10	2005-06-09	US
Pe: 11	2009-01-29	US
Pe: 12	2011-02-28	2009, US	Salinas
Pe: 13	2011-08-02	2010, US	Holtville, CA
Pe: 14	2005-07-04	2010, US	Ventura County
Pe: 15	2014-09-02	2012, US	Imperial Valley
Pe: 16	15-mrt-16	2015, US	Salinas
Pe: 17	2018-04-10	2016, US
Pe: 18	2020-04-15	2019, EU
Pe: 19	2020-04-15	2020, US
