# Supplementary material for: Pangenome graph analysis reveals evolution of resistance breaking in spinach downy mildew
Source: PLoS Biol. 2026 Jan 20;24(1):e3003596. doi: 10.1371/journal.pbio.3003596 (PMC12844528; doi:10.1371/journal.pbio.3003596)
Supplement: S6 Table — (XLSX) [file pbio.3003596.s018.xlsx]

## Sheet: Sheet1
S6 Table: Details of the assosiation of resistance genes with effector orthogroups.
resistant gene	spinach cultivar	orthogroup	confidence	Notes
rfp3	NIL 3, Whale	Chr15_316	high	gene deletion, check expression in Pe4 and Pe6
rpf 11	Hydrus	Chr13_220	high	frame shift caused early stops in Pe19
rpf4	NIL 4	Chr15_16	medium	single nucleotide deletion, early stop, check expression in Pe9 and Pe16
rpf4	NIL 4	Chr5_429	medium	many mutatations, early stop, check expression in Pe6 and Pe18
