# Supplementary material for: Pangenome graph analysis reveals evolution of resistance breaking in spinach downy mildew
Source: PLoS Biol. 2026 Jan 20;24(1):e3003596. doi: 10.1371/journal.pbio.3003596 (PMC12844528; doi:10.1371/journal.pbio.3003596)
Supplement: S7 Table — (XLSX) [file pbio.3003596.s019.xlsx]

## Sheet: Figure 2C
S7 Table. Data underlying mutliple figures: Table of nodes and orthogroups shared by 1-19 isolates.
Column1	nodes	nucleotides	genes	secreted	effectors
1	611195	24952902	2946	452	174
2	345701	7865304	984	189	82
3	256923	4926608	612	154	63
4	203869	3425244	380	115	71
5	168690	2476633	244	71	35
6	150434	2356957	248	79	38
7	127329	1840456	178	69	22
8	109446	1494781	135	52	15
9	93789	1142838	105	41	15
10	94998	1311152	87	28	13
11	90968	1088217	81	36	9
12	88963	1058358	96	35	12
13	89573	978166	91	32	15
14	93672	1005464	89	17	7
15	105544	1418835	106	34	13
16	113322	1378502	203	64	23
17	123912	1838009	196	61	31
18	188879	2711130	439	101	34
19	512983	41494903	8520	1357	319

## Sheet: Figure 3B
S7 Table. Data underlying mutliple figures: Phasing metrics for every isolate.
Column1	coverage	blocks	heterozygocity	average block size	phased variants
Pe19	0.762045	103	0.0149352	696596	144863
Pe18	0.463941	115	0.00897247	279159	92016
Pe17	0.857772	60	0.0168448	1142366	159038
Pe16	0.95691	46	0.019286	1589169	159406
Pe15	0.934434	45	0.0164976	1479531	169503
Pe14	0.543602	183	0.00630847	475398	77797
Pe13	0.940163	57	0.015139	1751559	168869
Pe12	0.5205	126	0.00843715	389193	81913
Pe11	0.94777	48	0.0162914	1543824	196278
Pe10	0.877066	77	0.0153741	1067362	165736
Pe9	0.760856	71	0.0154543	835704	149345
Pe8	0.733106	84	0.0163888	730530	146410
Pe7	0.816047	113	0.012881	545494	135673
Pe6	0.892266	59	0.0192714	1350253	174205
Pe5	0.850791	54	0.0194335	1392616	163135
Pe4	0.77465	237	0.00516591	292933	85407
Pe3	0.555769	144	0.0045522	503700	32667
Pe2	0.819923	135	0.00540959	588968	47594
Pe1	0.778255	70	0.00830666	786439	58244

## Sheet: Figure 3C
S7 Table. Data underlying mutliple figures: Phasing metrics for every isolate.
Column1	total genes	phased	unphased	% phased
Pe19	10307	7842	2465	0.760842
Pe18	10540	4885	5655	0.463472
Pe17	10308	8824	1484	0.856034
Pe16	10247	9852	395	0.961452
Pe15	10325	9243	1082	0.895206
Pe14	10368	4963	5405	0.478684
Pe13	10314	9748	566	0.945123
Pe12	10441	5235	5206	0.501389
Pe11	10268	9840	428	0.958317
Pe10	10162	9183	979	0.903661
Pe9	10471	8068	2403	0.770509
Pe8	10350	6511	3839	0.629082
Pe7	10406	8363	2043	0.803671
Pe6	10302	9019	1283	0.875461
Pe5	10322	8616	1706	0.834722
Pe4	10252	6979	3273	0.680745
Pe3	10379	5234	5145	0.504288
Pe2	10256	7618	2638	0.742785
Pe1	9916	6729	3187	0.6786

## Sheet: Figure S2A
S7 Table. Data underlying mutliple figures: Histogram values of node degree of the pangenome graph.
Bin_Start	Bin_End	Count
1	2.6	2243528
2.6	4.2	1271623
4.2	5.8	49942
5.8	7.4	4653
7.4	9	284
9	10.6	116
10.6	12.2	26
12.2	13.8	8
13.8	15.4	6
15.4	17	4

## Sheet: Figure S2B
S7 Table. Data underlying mutliple figures: Histogram values for node sequence length of the pangenome graph.
Bin_Start	Bin_End	Count
1	342.439	3518588
342.439	683.878	33440
683.878	1025.32	8872
1025.32	1366.76	3341
1366.76	1708.19	1796
1708.19	2049.63	829
2049.63	2391.07	661
2391.07	2732.51	380
2732.51	3073.95	320
3073.95	3415.39	199
3415.39	3756.83	185
3756.83	4098.27	140
4098.27	4439.71	145
4439.71	4781.15	117
4781.15	5122.59	121
5122.59	5464.02	86
5464.02	5805.46	81
5805.46	6146.9	42
6146.9	6488.34	55
6488.34	6829.78	58
6829.78	7171.22	48
7171.22	7512.66	47
7512.66	7854.1	36
7854.1	8195.54	47
8195.54	8536.98	36
8536.98	8878.41	34
8878.41	9219.85	30
9219.85	9561.29	23
9561.29	9902.73	19
9902.73	10244.2	37
10244.2	10585.6	10
10585.6	10927	11
10927	11268.5	10
11268.5	11609.9	13
11609.9	11951.4	11
11951.4	12292.8	6
12292.8	12634.2	13
12634.2	12975.7	8
12975.7	13317.1	10
13317.1	13658.6	8
13658.6	14000	5
14000	14341.4	5
14341.4	14682.9	6
14682.9	15024.3	5
15024.3	15365.8	8
15365.8	15707.2	4
15707.2	16048.6	2
16048.6	16390.1	6
16390.1	16731.5	4
16731.5	17073	5
17073	17414.4	6
17414.4	17755.8	5
17755.8	18097.3	3
18097.3	18438.7	3
18438.7	18780.1	5
18780.1	19121.6	3
19121.6	19463	6
19463	19804.5	4
19804.5	20145.9	4
20145.9	20487.3	3
20487.3	20828.8	2
20828.8	21170.2	5
21170.2	21511.7	6
21511.7	21853.1	4
21853.1	22194.5	3
22194.5	22536	3
22536	22877.4	1
22877.4	23218.9	2
23218.9	23560.3	2
23560.3	23901.7	1
23901.7	24243.2	1
24243.2	24584.6	4
24584.6	24926	3
24926	25267.5	1
25267.5	25608.9	0
25608.9	25950.4	1
25950.4	26291.8	6
26291.8	26633.2	2
26633.2	26974.7	0
26974.7	27316.1	3
27316.1	27657.6	2
27657.6	27999	3
27999	28340.4	4
28340.4	28681.9	1
28681.9	29023.3	1
29023.3	29364.8	0
29364.8	29706.2	0
29706.2	30047.6	0
30047.6	30389.1	1
30389.1	30730.5	0
30730.5	31071.9	1
31071.9	31413.4	1
31413.4	31754.8	1
31754.8	32096.3	2
32096.3	32437.7	0
32437.7	32779.1	1
32779.1	33120.6	1
33120.6	33462	2
33462	33803.5	0
33803.5	34144.9	3
34144.9	34486.3	3
34486.3	34827.8	3
34827.8	35169.2	2
35169.2	35510.7	2
35510.7	35852.1	2
35852.1	36193.5	1
36193.5	36535	3
36535	36876.4	1
36876.4	37217.9	0
37217.9	37559.3	1
37559.3	37900.7	1
37900.7	38242.2	3
38242.2	38583.6	1
38583.6	38925	1
38925	39266.5	2
39266.5	39607.9	2
39607.9	39949.4	0
39949.4	40290.8	2
40290.8	40632.2	1
40632.2	40973.7	3
40973.7	41315.1	1
41315.1	41656.6	1
41656.6	41998	1
41998	42339.4	0
42339.4	42680.9	0
42680.9	43022.3	0
43022.3	43363.8	2
43363.8	43705.2	0
43705.2	44046.6	1
44046.6	44388.1	1
44388.1	44729.5	1
44729.5	45070.9	0
45070.9	45412.4	0
45412.4	45753.8	1
45753.8	46095.3	2
46095.3	46436.7	0
46436.7	46778.1	1
46778.1	47119.6	0
47119.6	47461	2
47461	47802.5	1
47802.5	48143.9	2
48143.9	48485.3	0
48485.3	48826.8	0
48826.8	49168.2	0
49168.2	49509.7	1
49509.7	49851.1	0
49851.1	50192.5	2
50192.5	50534	0
50534	50875.4	1
50875.4	51216.8	0
51216.8	51558.3	0
51558.3	51899.7	1
51899.7	52241.2	0
52241.2	52582.6	1
52582.6	52924	0
52924	53265.5	0
53265.5	53606.9	2
53606.9	53948.4	1
53948.4	54289.8	1
54289.8	54631.2	1
54631.2	54972.7	0
54972.7	55314.1	1
55314.1	55655.6	0
55655.6	55997	1
55997	56338.4	0
56338.4	56679.9	0
56679.9	57021.3	1
57021.3	57362.8	1
57362.8	57704.2	1
57704.2	58045.6	0
58045.6	58387.1	0
58387.1	58728.5	0
58728.5	59069.9	1
59069.9	59411.4	0
59411.4	59752.8	0
59752.8	60094.3	0
60094.3	60435.7	0
60435.7	60777.1	0
60777.1	61118.6	1
61118.6	61460	0
61460	61801.5	1
61801.5	62142.9	1
62142.9	62484.3	0
62484.3	62825.8	0
62825.8	63167.2	0
63167.2	63508.7	0
63508.7	63850.1	0
63850.1	64191.5	0
64191.5	64533	1
64533	64874.4	0
64874.4	65215.8	0
65215.8	65557.3	0
65557.3	65898.7	0
65898.7	66240.2	0
66240.2	66581.6	0
66581.6	66923	0
66923	67264.5	0
67264.5	67605.9	0
67605.9	67947.4	0
67947.4	68288.8	0
68288.8	68630.2	1
68630.2	68971.7	1
68971.7	69313.1	1
69313.1	69654.6	0
69654.6	69996	1
69996	70337.4	0
70337.4	70678.9	0
70678.9	71020.3	0
71020.3	71361.8	0
71361.8	71703.2	0
71703.2	72044.6	2
72044.6	72386.1	0
72386.1	72727.5	1
72727.5	73068.9	0
73068.9	73410.4	1
73410.4	73751.8	1
73751.8	74093.3	0
74093.3	74434.7	1
74434.7	74776.1	0
74776.1	75117.6	1
75117.6	75459	1
75459	75800.5	0
75800.5	76141.9	0
76141.9	76483.3	0
76483.3	76824.8	0
76824.8	77166.2	0
77166.2	77507.7	0
77507.7	77849.1	1
77849.1	78190.5	0
78190.5	78532	0
78532	78873.4	1
78873.4	79214.8	0
79214.8	79556.3	1
79556.3	79897.7	0
79897.7	80239.2	0
80239.2	80580.6	0
80580.6	80922	0
80922	81263.5	0
81263.5	81604.9	1
81604.9	81946.4	0
81946.4	82287.8	0
82287.8	82629.2	1
82629.2	82970.7	0
82970.7	83312.1	0
83312.1	83653.6	0
83653.6	83995	1
83995	84336.4	0
84336.4	84677.9	0
84677.9	85019.3	0
85019.3	85360.8	0
85360.8	85702.2	0
85702.2	86043.6	0
86043.6	86385.1	0
86385.1	86726.5	0
86726.5	87067.9	0
87067.9	87409.4	0
87409.4	87750.8	0
87750.8	88092.3	0
88092.3	88433.7	0
88433.7	88775.1	0
88775.1	89116.6	0
89116.6	89458	0
89458	89799.5	0
89799.5	90140.9	0
90140.9	90482.3	0
90482.3	90823.8	0
90823.8	91165.2	0
91165.2	91506.7	0
91506.7	91848.1	0
91848.1	92189.5	0
92189.5	92531	0
92531	92872.4	0
92872.4	93213.8	0
93213.8	93555.3	1
93555.3	93896.7	0
93896.7	94238.2	0
94238.2	94579.6	0
94579.6	94921	0
94921	95262.5	0
95262.5	95603.9	1
95603.9	95945.4	0
95945.4	96286.8	0
96286.8	96628.2	0
96628.2	96969.7	1
96969.7	97311.1	0
97311.1	97652.6	0
97652.6	97994	0
97994	98335.4	0
98335.4	98676.9	0
98676.9	99018.3	0
99018.3	99359.7	2
99359.7	99701.2	0
99701.2	100043	0
100043	100384	0
100384	100726	0
100726	101067	0
101067	101408	0
101408	101750	0
101750	102091	0
102091	102433	0
102433	102774	0
102774	103116	0
103116	103457	0
103457	103798	0
103798	104140	0
104140	104481	0
104481	104823	0
104823	105164	0
105164	105506	0
105506	105847	0
105847	106189	0
106189	106530	0
106530	106871	0
106871	107213	0
107213	107554	0
107554	107896	0
107896	108237	0
108237	108579	0
108579	108920	0
108920	109261	0
109261	109603	0
109603	109944	0
109944	110286	0
110286	110627	0
110627	110969	0
110969	111310	0
111310	111652	1
111652	111993	0
111993	112334	0
112334	112676	0
112676	113017	0
113017	113359	1
113359	113700	0
113700	114042	0
114042	114383	0
114383	114725	0
114725	115066	0
115066	115407	0
115407	115749	0
115749	116090	0
116090	116432	0
116432	116773	0
116773	117115	0
117115	117456	1
117456	117797	1
117797	118139	0
118139	118480	0
118480	118822	0
118822	119163	0
119163	119505	0
119505	119846	0
119846	120188	0
120188	120529	0
120529	120870	0
120870	121212	0
121212	121553	0
121553	121895	0
121895	122236	0
122236	122578	0
122578	122919	0
122919	123260	0
123260	123602	0
123602	123943	0
123943	124285	0
124285	124626	1
124626	124968	0
124968	125309	0
125309	125651	0
125651	125992	0
125992	126333	0
126333	126675	0
126675	127016	0
127016	127358	0
127358	127699	0
127699	128041	0
128041	128382	0
128382	128724	0
128724	129065	0
129065	129406	0
129406	129748	0
129748	130089	0
130089	130431	0
130431	130772	0
130772	131114	0
131114	131455	0
131455	131796	0
131796	132138	0
132138	132479	1
132479	132821	0
132821	133162	0
133162	133504	0
133504	133845	0
133845	134187	0
134187	134528	1
134528	134869	0
134869	135211	0
135211	135552	0
135552	135894	0
135894	136235	0
136235	136577	0
136577	136918	0
136918	137259	0
137259	137601	0
137601	137942	0
137942	138284	0
138284	138625	0
138625	138967	0
138967	139308	0
139308	139650	0
139650	139991	0
139991	140332	0
140332	140674	0
140674	141015	0
141015	141357	0
141357	141698	0
141698	142040	0
142040	142381	0
142381	142723	1
142723	143064	0
143064	143405	0
143405	143747	0
143747	144088	0
144088	144430	0
144430	144771	0
144771	145113	0
145113	145454	0
145454	145795	0
145795	146137	0
146137	146478	0
146478	146820	0
146820	147161	0
147161	147503	0
147503	147844	0
147844	148186	0
148186	148527	0
148527	148868	0
148868	149210	0
149210	149551	0
149551	149893	0
149893	150234	0
150234	150576	0
150576	150917	0
150917	151258	0
151258	151600	0
151600	151941	0
151941	152283	0
152283	152624	0
152624	152966	0
152966	153307	0
153307	153649	0
153649	153990	0
153990	154331	0
154331	154673	0
154673	155014	0
155014	155356	0
155356	155697	0
155697	156039	0
156039	156380	0
156380	156722	0
156722	157063	0
157063	157404	0
157404	157746	0
157746	158087	0
158087	158429	0
158429	158770	0
158770	159112	0
159112	159453	0
159453	159794	0
159794	160136	0
160136	160477	0
160477	160819	0
160819	161160	0
161160	161502	0
161502	161843	0
161843	162185	0
162185	162526	0
162526	162867	0
162867	163209	0
163209	163550	0
163550	163892	0
163892	164233	0
164233	164575	0
164575	164916	0
164916	165257	0
165257	165599	0
165599	165940	0
165940	166282	0
166282	166623	0
166623	166965	0
166965	167306	0
167306	167648	0
167648	167989	0
167989	168330	0
168330	168672	0
168672	169013	0
169013	169355	0
169355	169696	0
169696	170038	1
170038	170379	0
170379	170720	0
170720	171062	0
171062	171403	0
171403	171745	0
171745	172086	0
172086	172428	0
172428	172769	0
172769	173111	0
173111	173452	0
173452	173793	0
173793	174135	0
174135	174476	0
174476	174818	0
174818	175159	0
175159	175501	0
175501	175842	0
175842	176184	0
176184	176525	0
176525	176866	0
176866	177208	1
177208	177549	0
177549	177891	0
177891	178232	0
178232	178574	0
178574	178915	0
178915	179256	0
179256	179598	0
179598	179939	0
179939	180281	1
180281	180622	0
180622	180964	0
180964	181305	0
181305	181647	0
181647	181988	0
181988	182329	0
182329	182671	0
182671	183012	0
183012	183354	0
183354	183695	0
183695	184037	0
184037	184378	0
184378	184719	0
184719	185061	0
185061	185402	0
185402	185744	0
185744	186085	0
186085	186427	0
186427	186768	0
186768	187110	0
187110	187451	0
187451	187792	0
187792	188134	0
188134	188475	0
188475	188817	0
188817	189158	0
189158	189500	0
189500	189841	0
189841	190183	0
190183	190524	0
190524	190865	0
190865	191207	0
191207	191548	0
191548	191890	0
191890	192231	0
192231	192573	0
192573	192914	0
192914	193255	0
193255	193597	0
193597	193938	0
193938	194280	0
194280	194621	0
194621	194963	0
194963	195304	0
195304	195646	0
195646	195987	0
195987	196328	0
196328	196670	0
196670	197011	0
197011	197353	0
197353	197694	0
197694	198036	0
198036	198377	0
198377	198718	0
198718	199060	0
199060	199401	0
199401	199743	0
199743	200084	0
200084	200426	0
200426	200767	0
200767	201109	0
201109	201450	0
201450	201791	0
201791	202133	0
202133	202474	0
202474	202816	0
202816	203157	0
203157	203499	0
203499	203840	0
203840	204182	0
204182	204523	0
204523	204864	0
204864	205206	0
205206	205547	0
205547	205889	0
205889	206230	0
206230	206572	0
206572	206913	0
206913	207254	0
207254	207596	0
207596	207937	0
207937	208279	0
208279	208620	0
208620	208962	0
208962	209303	0
209303	209645	0
209645	209986	0
209986	210327	0
210327	210669	0
210669	211010	0
211010	211352	0
211352	211693	0
211693	212035	0
212035	212376	0
212376	212717	0
212717	213059	0
213059	213400	0
213400	213742	0
213742	214083	0
214083	214425	0
214425	214766	0
214766	215108	0
215108	215449	0
215449	215790	0
215790	216132	0
216132	216473	0
216473	216815	0
216815	217156	0
217156	217498	0
217498	217839	0
217839	218181	0
218181	218522	0
218522	218863	0
218863	219205	0
219205	219546	0
219546	219888	0
219888	220229	0
220229	220571	0
220571	220912	0
220912	221253	0
221253	221595	0
221595	221936	0
221936	222278	0
222278	222619	0
222619	222961	0
222961	223302	0
223302	223644	0
223644	223985	0
223985	224326	0
224326	224668	0
224668	225009	0
225009	225351	0
225351	225692	0
225692	226034	0
226034	226375	0
226375	226716	0
226716	227058	0
227058	227399	0
227399	227741	0
227741	228082	0
228082	228424	0
228424	228765	0
228765	229107	0
229107	229448	0
229448	229789	0
229789	230131	0
230131	230472	0
230472	230814	0
230814	231155	0
231155	231497	0
231497	231838	0
231838	232180	0
232180	232521	0
232521	232862	0
232862	233204	0
233204	233545	0
233545	233887	0
233887	234228	0
234228	234570	0
234570	234911	0
234911	235252	0
235252	235594	0
235594	235935	0
235935	236277	0
236277	236618	0
236618	236960	0
236960	237301	0
237301	237643	0
237643	237984	0
237984	238325	0
238325	238667	0
238667	239008	0
239008	239350	0
239350	239691	0
239691	240033	0
240033	240374	0
240374	240715	0
240715	241057	0
241057	241398	0
241398	241740	0
241740	242081	0
242081	242423	0
242423	242764	0
242764	243106	0
243106	243447	0
243447	243788	0
243788	244130	0
244130	244471	0
244471	244813	0
244813	245154	0
245154	245496	0
245496	245837	0
245837	246179	0
246179	246520	1
246520	246861	0
246861	247203	0
247203	247544	0
247544	247886	0
247886	248227	0
248227	248569	0
248569	248910	0
248910	249251	0
249251	249593	0
249593	249934	0
249934	250276	0
250276	250617	0
250617	250959	0
250959	251300	0
251300	251642	0
251642	251983	0
251983	252324	0
252324	252666	0
252666	253007	0
253007	253349	0
253349	253690	0
253690	254032	0
254032	254373	0
254373	254714	0
254714	255056	0
255056	255397	0
255397	255739	0
255739	256080	0
256080	256422	0
256422	256763	0
256763	257105	0
257105	257446	0
257446	257787	0
257787	258129	0
258129	258470	0
258470	258812	0
258812	259153	0
259153	259495	1
259495	259836	0
259836	260178	0
260178	260519	0
260519	260860	0
260860	261202	0
261202	261543	0
261543	261885	0
261885	262226	0
262226	262568	0
262568	262909	0
262909	263250	0
263250	263592	0
263592	263933	0
263933	264275	0
264275	264616	0
264616	264958	1
264958	265299	0
265299	265641	0
265641	265982	0
265982	266323	0
266323	266665	0
266665	267006	0
267006	267348	0
267348	267689	0
267689	268031	0
268031	268372	0
268372	268713	0
268713	269055	0
269055	269396	0
269396	269738	0
269738	270079	0
270079	270421	1
270421	270762	0
270762	271104	0
271104	271445	0
271445	271786	0
271786	272128	0
272128	272469	0
272469	272811	0
272811	273152	0
273152	273494	0
273494	273835	0
273835	274177	0
274177	274518	0
274518	274859	0
274859	275201	0
275201	275542	0
275542	275884	0
275884	276225	0
276225	276567	0
276567	276908	0
276908	277249	0
277249	277591	0
277591	277932	0
277932	278274	0
278274	278615	0
278615	278957	0
278957	279298	0
279298	279640	0
279640	279981	0
279981	280322	0
280322	280664	0
280664	281005	0
281005	281347	0
281347	281688	0
281688	282030	0
282030	282371	0
282371	282712	0
282712	283054	0
283054	283395	0
283395	283737	0
283737	284078	0
284078	284420	0
284420	284761	0
284761	285103	0
285103	285444	0
285444	285785	0
285785	286127	0
286127	286468	0
286468	286810	0
286810	287151	0
287151	287493	0
287493	287834	0
287834	288176	0
288176	288517	0
288517	288858	0
288858	289200	0
289200	289541	0
289541	289883	0
289883	290224	0
290224	290566	0
290566	290907	0
290907	291248	0
291248	291590	0
291590	291931	0
291931	292273	0
292273	292614	0
292614	292956	0
292956	293297	0
293297	293639	0
293639	293980	0
293980	294321	0
294321	294663	0
294663	295004	0
295004	295346	0
295346	295687	0
295687	296029	0
296029	296370	0
296370	296711	0
296711	297053	0
297053	297394	0
297394	297736	0
297736	298077	0
298077	298419	0
298419	298760	0
298760	299102	0
299102	299443	0
299443	299784	0
299784	300126	0
300126	300467	0
300467	300809	0
300809	301150	0
301150	301492	0
301492	301833	0
301833	302175	0
302175	302516	0
302516	302857	0
302857	303199	0
303199	303540	0
303540	303882	0
303882	304223	0
304223	304565	0
304565	304906	0
304906	305247	0
305247	305589	0
305589	305930	0
305930	306272	0
306272	306613	0
306613	306955	0
306955	307296	0
307296	307638	0
307638	307979	0
307979	308320	0
308320	308662	0
308662	309003	0
309003	309345	0
309345	309686	0
309686	310028	0
310028	310369	0
310369	310710	0
310710	311052	0
311052	311393	0
311393	311735	0
311735	312076	0
312076	312418	0
312418	312759	0
312759	313101	0
313101	313442	0
313442	313783	0
313783	314125	0
314125	314466	0
314466	314808	0
314808	315149	0
315149	315491	0
315491	315832	0
315832	316174	0
316174	316515	0
316515	316856	0
316856	317198	0
317198	317539	0
317539	317881	0
317881	318222	0
318222	318564	0
318564	318905	0
318905	319246	0
319246	319588	0
319588	319929	0
319929	320271	0
320271	320612	0
320612	320954	0
320954	321295	0
321295	321637	0
321637	321978	0
321978	322319	0
322319	322661	0
322661	323002	0
323002	323344	0
323344	323685	0
323685	324027	0
324027	324368	0
324368	324709	0
324709	325051	0
325051	325392	0
325392	325734	0
325734	326075	0
326075	326417	0
326417	326758	0
326758	327100	0
327100	327441	0
327441	327782	0
327782	328124	0
328124	328465	0
328465	328807	0
328807	329148	0
329148	329490	0
329490	329831	0
329831	330173	0
330173	330514	0
330514	330855	0
330855	331197	0
331197	331538	0
331538	331880	0
331880	332221	0
332221	332563	0
332563	332904	0
332904	333245	0
333245	333587	0
333587	333928	0
333928	334270	0
334270	334611	0
334611	334953	0
334953	335294	0
335294	335636	0
335636	335977	0
335977	336318	0
336318	336660	0
336660	337001	0
337001	337343	0
337343	337684	0
337684	338026	0
338026	338367	0
338367	338708	0
338708	339050	0
339050	339391	0
339391	339733	0
339733	340074	0
340074	340416	0
340416	340757	0
340757	341099	0
341099	341440	1

## Sheet: Figure S2C
S7 Table. Data underlying mutliple figures: The length of core, accessory, and unique nodes for each isolate in the pangenome.
Column1	core	accessory	unique
Pe1	41494903	15050135	1280278
Pe2	41494903	15516640	1614071
Pe3	41494903	15742953	912601
Pe4	41494903	14649746	1107668
Pe5	41494903	15708902	1241021
Pe6	41494903	16071222	1471286
Pe7	41494903	14600268	1242232
Pe8	41494903	15861272	1739316
Pe9	41494903	16359179	1458361
Pe10	41494903	14406726	1871167
Pe11	41494903	15305906	963257
Pe12	41494903	16318537	755319
Pe13	41494903	14113716	1080503
Pe14	41494903	15810592	690558
Pe15	41494903	15135969	1629870
Pe16	41494903	15952439	1046955
Pe17	41494903	15250990	1475966
Pe18	41494903	15996223	2454676
Pe19	41494903	15971789	917797
Pangenome	41494903	38316654	24952902

## Sheet: Figure S3A
S7 Table. Data underlying mutliple figures: Histogram values for variant allele frequency for Pe7.
bin_start	bin_end	hist_density
0	0.016667	0.00000000
0.016667	0.033333	0.00000000
0.033333	0.050000	0.00000000
0.05	0.066667	0.00000000
0.066667	0.083333	0.00307393
0.083333	0.100000	0.00878265
0.1	0.116667	0.07026121
0.116667	0.133333	0.10056136
0.133333	0.150000	0.11724840
0.15	0.166667	0.13086150
0.166667	0.183333	0.18399655
0.183333	0.200000	0.22000542
0.2	0.216667	0.29202316
0.216667	0.233333	0.37370181
0.233333	0.250000	0.44659782
0.25	0.266667	0.68065548
0.266667	0.283333	0.91603053
0.283333	0.300000	1.13384029
0.3	0.316667	1.61996004
0.316667	0.333333	2.32301128
0.333333	0.350000	2.46177717
0.35	0.366667	3.21401126
0.366667	0.383333	4.17175938
0.383333	0.400000	4.52570023
0.4	0.416667	5.78425417
0.416667	0.433333	6.04158585
0.433333	0.450000	5.76010188
0.45	0.466667	4.71452724
0.466667	0.483333	3.99874115
0.483333	0.500000	2.48065987
0.5	0.516667	2.25538486
0.516667	0.533333	1.35823703
0.533333	0.550000	0.88704778
0.55	0.566667	0.66572497
0.566667	0.583333	0.56208969
0.583333	0.600000	0.36052784
0.6	0.616667	0.42464119
0.616667	0.633333	0.27841005
0.633333	0.650000	0.25469689
0.65	0.666667	0.15237900
0.666667	0.683333	0.25118383
0.683333	0.700000	0.16906604
0.7	0.716667	0.11856579
0.716667	0.733333	0.11153967
0.733333	0.750000	0.05708723
0.75	0.766667	0.09485263
0.766667	0.783333	0.05708723
0.783333	0.800000	0.03513061
0.8	0.816667	0.05576984
0.816667	0.833333	0.04171759
0.833333	0.850000	0.01185658
0.85	0.866667	0.01580877
0.866667	0.883333	0.00746525
0.883333	0.900000	0.00000000
0.9	0.916667	0.00000000
0.916667	0.933333	0.00000000
0.933333	0.950000	0.00000000
0.95	0.966667	0.00000000
0.966667	0.983333	0.00000000
0.983333	1.000000	0.00000000
0.983333	1.000000	0.00000000

## Sheet: Figure S3B
S7 Table. Data underlying mutliple figures: Histogram values for variant allele frequency for Pe16.
bin_start	bin_end	hist_density
0	0.016667	0
0.016667	0.033333	0
0.033333	0.05	0
0.05	0.066667	0.0173524
0.066667	0.083333	0.0562989
0.083333	0.1	0.0551421
0.1	0.116667	0.179694
0.116667	0.133333	0.173524
0.133333	0.15	0.192419
0.15	0.166667	0.192033
0.166667	0.183333	0.21517
0.183333	0.2	0.228281
0.2	0.216667	0.303089
0.216667	0.233333	0.33548
0.233333	0.25	0.438823
0.25	0.266667	0.63317
0.266667	0.283333	0.864921
0.283333	0.3	1.12983
0.3	0.316667	1.45914
0.316667	0.333333	1.77881
0.333333	0.35	1.92496
0.35	0.366667	2.32638
0.366667	0.383333	2.95878
0.383333	0.4	3.52138
0.4	0.416667	4.70597
0.416667	0.433333	5.39506
0.433333	0.45	5.73439
0.45	0.466667	5.40315
0.466667	0.483333	4.47808
0.483333	0.5	2.80878
0.5	0.516667	1.99707
0.516667	0.533333	1.19963
0.533333	0.55	0.844869
0.55	0.566667	0.691397
0.566667	0.583333	0.616589
0.583333	0.6	0.503991
0.6	0.616667	0.627
0.616667	0.633333	0.48741
0.633333	0.65	0.456947
0.65	0.666667	0.38908
0.666667	0.683333	0.416458
0.683333	0.7	0.365172
0.7	0.716667	0.343963
0.716667	0.733333	0.339336
0.733333	0.75	0.321984
0.75	0.766667	0.373655
0.766667	0.783333	0.33895
0.783333	0.8	0.361701
0.8	0.816667	0.537925
0.816667	0.833333	0.362473
0.833333	0.85	0.371342
0.85	0.866667	0.368642
0.866667	0.883333	0.174295
0.883333	0.9	0
0.9	0.916667	0
0.916667	0.933333	0
0.933333	0.95	0
0.95	0.966667	0
0.966667	0.983333	0
0.983333	1	0

## Sheet: Figure S4
S7 Table. Data underlying mutliple figures: Matrix of pangenome overlap between isolates for the phased chromosome 19.
	Pe1.h1	Pe1.h2	Pe10.h1	Pe10.h2	Pe11.h1	Pe11.h2	Pe12.h1	Pe12.h2	Pe13.h1	Pe13.h2	Pe14.h1	Pe14.h2	Pe16.h1	Pe16.h2	Pe17.h1	Pe17.h2	Pe18.h1	Pe18.h2	Pe19.h1	Pe19.h2	Pe2.h1	Pe2.h2	Pe3.h1	Pe3.h2	Pe5.h1	Pe5.h2	Pe6.h1	Pe6.h2	Pe7.h1	Pe7.h2	Pe8.h1	Pe8.h2	Pe9.h1	Pe9.h2	Pe15.h1	Pe15.h2	Pe4.h1	Pe4.h2
Pe1.h1	1	0.992389	0.928096	0.928959	0.925714	0.928735	0.877651	0.889441	0.94133	0.937713	0.878271	0.88292	0.889401	0.883702	0.937219	0.941795	0.941382	0.93104	0.942834	0.941159	0.951574	0.945933	0.955714	0.955044	0.944679	0.961003	0.942142	0.936324	0.948636	0.946762	0.933377	0.933388	0.942922	0.943257	0.93276	0.925899	0.950134	0.95244
Pe1.h2	0.992389	1	0.927944	0.928917	0.935629	0.936181	0.886124	0.890708	0.945812	0.946594	0.88703	0.889236	0.890279	0.891765	0.946073	0.950799	0.950344	0.939598	0.944474	0.948634	0.959306	0.955883	0.957052	0.957284	0.944887	0.962761	0.952296	0.94566	0.957497	0.958742	0.94213	0.942107	0.951874	0.95109	0.934615	0.926576	0.950224	0.951134
Pe10.h1	0.928096	0.927944	1	0.96194	0.92101	0.926353	0.874458	0.873596	0.91712	0.935499	0.875389	0.873053	0.864187	0.86953	0.943135	0.941379	0.94727	0.953952	0.919389	0.927385	0.922978	0.935216	0.930736	0.928542	0.955681	0.934121	0.934927	0.948203	0.936488	0.937289	0.942833	0.943259	0.921815	0.923021	0.957741	0.962766	0.933608	0.931598
Pe10.h2	0.928959	0.928917	0.96194	1	0.931086	0.924841	0.875988	0.877027	0.918574	0.939981	0.876363	0.876407	0.873547	0.875877	0.944957	0.953309	0.939957	0.943459	0.922266	0.931688	0.933782	0.945963	0.941112	0.93896	0.964297	0.925434	0.931173	0.938545	0.944647	0.947474	0.951192	0.951567	0.932478	0.938518	0.949609	0.947473	0.963304	0.958319
Pe11.h1	0.925714	0.935629	0.92101	0.931086	1	0.969568	0.920116	0.912663	0.943906	0.956737	0.920489	0.907112	0.897096	0.896816	0.943334	0.942424	0.962423	0.951962	0.943519	0.941253	0.935968	0.939705	0.940237	0.943988	0.92877	0.932337	0.914312	0.922271	0.96122	0.955121	0.963387	0.963929	0.938534	0.942407	0.92486	0.928674	0.949376	0.945208
Pe11.h2	0.928735	0.936181	0.926353	0.924841	0.969568	1	0.915933	0.910269	0.946604	0.958401	0.915462	0.912093	0.895282	0.893736	0.945674	0.942586	0.965606	0.95556	0.944813	0.941938	0.942656	0.949742	0.950621	0.95071	0.932213	0.941988	0.920993	0.935459	0.969378	0.961768	0.954342	0.954981	0.945686	0.941642	0.929527	0.926359	0.947995	0.946619
Pe12.h1	0.877651	0.886124	0.874458	0.875988	0.920116	0.915933	1	0.982897	0.894676	0.910084	0.994459	0.976382	0.957798	0.960472	0.892669	0.893151	0.913901	0.90353	0.909691	0.898335	0.886465	0.895522	0.890964	0.897372	0.880555	0.888508	0.928693	0.941125	0.912711	0.904214	0.911471	0.910093	0.88517	0.886043	0.873589	0.873653	0.900677	0.898049
Pe12.h2	0.889441	0.890708	0.873596	0.877027	0.912663	0.910269	0.982897	1	0.896468	0.917572	0.981816	0.980959	0.963619	0.962214	0.905294	0.905674	0.912251	0.902008	0.919505	0.914191	0.894326	0.905214	0.903614	0.905476	0.880933	0.888751	0.93718	0.952872	0.911258	0.907453	0.903602	0.902195	0.904285	0.898323	0.86603	0.862402	0.900069	0.901254
Pe13.h1	0.94133	0.945812	0.91712	0.918574	0.943906	0.946604	0.894676	0.896468	1	0.994177	0.895889	0.894894	0.88066	0.888327	0.948322	0.942841	0.957622	0.947777	0.973355	0.971173	0.948118	0.943633	0.948041	0.942312	0.929522	0.947501	0.925861	0.922842	0.957628	0.95826	0.946482	0.946959	0.942363	0.93593	0.91646	0.91702	0.94341	0.943458
Pe13.h2	0.937713	0.946594	0.935499	0.939981	0.956737	0.958401	0.910084	0.917572	0.994177	1	0.911331	0.912066	0.886559	0.892666	0.953023	0.948225	0.959433	0.949693	0.988515	0.985724	0.95035	0.954043	0.950417	0.956671	0.942284	0.948272	0.914344	0.926498	0.960925	0.964417	0.949632	0.948453	0.945284	0.938025	0.929785	0.929279	0.957223	0.958191
Pe14.h1	0.878271	0.88703	0.875389	0.876363	0.920489	0.915462	0.994459	0.981816	0.895889	0.911331	1	0.977271	0.956854	0.960951	0.894578	0.89397	0.913175	0.903314	0.910313	0.898957	0.885918	0.896948	0.891659	0.898036	0.880535	0.88853	0.928275	0.941287	0.912658	0.905485	0.910657	0.909152	0.886044	0.886819	0.873104	0.874864	0.900574	0.897508
Pe14.h2	0.88292	0.889236	0.873053	0.876407	0.907112	0.912093	0.976382	0.980959	0.894894	0.912066	0.977271	1	0.955796	0.952651	0.89648	0.891802	0.911895	0.901218	0.911511	0.900109	0.890662	0.897313	0.900568	0.906687	0.881169	0.888059	0.927687	0.945531	0.912834	0.910762	0.896824	0.895302	0.892486	0.892247	0.873756	0.872423	0.895995	0.900441
Pe16.h1	0.889401	0.890279	0.864187	0.873547	0.897096	0.895282	0.957798	0.963619	0.88066	0.886559	0.956854	0.955796	1	0.974087	0.897101	0.908412	0.89464	0.893145	0.885454	0.884671	0.895836	0.89396	0.889849	0.892072	0.874893	0.895037	0.953064	0.946964	0.898148	0.894326	0.905277	0.906045	0.889122	0.886323	0.866933	0.863608	0.885705	0.893255
Pe16.h2	0.883702	0.891765	0.86953	0.875877	0.896816	0.893736	0.960472	0.962214	0.888327	0.892666	0.960951	0.952651	0.974087	1	0.88652	0.899581	0.89729	0.895217	0.889512	0.88096	0.890044	0.885911	0.878266	0.884796	0.87476	0.896964	0.942308	0.936493	0.901913	0.894629	0.913189	0.912343	0.879932	0.877988	0.872877	0.875402	0.891203	0.887187
Pe17.h1	0.937219	0.946073	0.943135	0.944957	0.943334	0.945674	0.892669	0.905294	0.948322	0.953023	0.894578	0.89648	0.897101	0.88652	1	0.974622	0.95911	0.956916	0.953016	0.951011	0.947333	0.948153	0.948627	0.953031	0.949549	0.953927	0.927539	0.939848	0.953661	0.95199	0.95304	0.953941	0.93879	0.940037	0.927432	0.924573	0.95363	0.957475
Pe17.h2	0.941795	0.950799	0.941379	0.953309	0.942424	0.942586	0.893151	0.905674	0.942841	0.948225	0.89397	0.891802	0.908412	0.899581	0.974622	1	0.946547	0.945839	0.948538	0.947312	0.954351	0.95305	0.94861	0.952976	0.948859	0.955724	0.92709	0.935755	0.952172	0.954407	0.960382	0.959307	0.940257	0.940559	0.930636	0.931342	0.959374	0.963754
Pe18.h1	0.941382	0.950344	0.94727	0.939957	0.962423	0.965606	0.913901	0.912251	0.957622	0.959433	0.913175	0.911895	0.89464	0.89729	0.95911	0.946547	1	0.982584	0.95871	0.957797	0.951146	0.951964	0.952465	0.95957	0.946192	0.956059	0.903032	0.916775	0.970269	0.964898	0.960518	0.961528	0.939768	0.941435	0.940402	0.941083	0.960032	0.962038
Pe18.h2	0.93104	0.939598	0.953952	0.943459	0.951962	0.95556	0.90353	0.902008	0.947777	0.949693	0.903314	0.901218	0.893145	0.895217	0.956916	0.945839	0.982584	1	0.947853	0.947	0.940566	0.941878	0.94203	0.948979	0.950109	0.958487	0.907207	0.922114	0.960467	0.9539	0.963847	0.964731	0.930086	0.93327	0.946144	0.947876	0.949878	0.951039
Pe19.h1	0.942834	0.944474	0.919389	0.922266	0.943519	0.944813	0.909691	0.919505	0.973355	0.988515	0.910313	0.911511	0.885454	0.889512	0.953016	0.948538	0.95871	0.947853	1	0.998302	0.942809	0.954154	0.95797	0.960571	0.936541	0.938485	0.927275	0.94371	0.957702	0.957877	0.943985	0.942492	0.95193	0.945409	0.918999	0.911111	0.949241	0.953054
Pe19.h2	0.941159	0.948634	0.927385	0.931688	0.941253	0.941938	0.898335	0.914191	0.971173	0.985724	0.898957	0.900109	0.884671	0.88096	0.951011	0.947312	0.957797	0.947	0.998302	1	0.941941	0.952922	0.956608	0.961498	0.940009	0.949249	0.922538	0.939596	0.956577	0.957079	0.942628	0.94203	0.950561	0.944232	0.924306	0.917631	0.958487	0.962225
Pe2.h1	0.951574	0.959306	0.922978	0.933782	0.935968	0.942656	0.886465	0.894326	0.948118	0.95035	0.885918	0.890662	0.895836	0.890044	0.947333	0.954351	0.951146	0.940566	0.942809	0.941941	1	0.965084	0.959991	0.959306	0.932172	0.955803	0.942015	0.930562	0.96287	0.964689	0.949176	0.949882	0.956198	0.953266	0.921243	0.918307	0.950587	0.95185
Pe2.h2	0.945933	0.955883	0.935216	0.945963	0.939705	0.949742	0.895522	0.905214	0.943633	0.954043	0.896948	0.897313	0.89396	0.885911	0.948153	0.95305	0.951964	0.941878	0.954154	0.952922	0.965084	1	0.955823	0.964529	0.944362	0.958702	0.937481	0.938842	0.966339	0.968584	0.948098	0.948708	0.949884	0.950259	0.928003	0.923618	0.962177	0.963674
Pe3.h1	0.955714	0.957052	0.930736	0.941112	0.940237	0.950621	0.890964	0.903614	0.948041	0.950417	0.891659	0.900568	0.889849	0.878266	0.948627	0.94861	0.952465	0.94203	0.95797	0.956608	0.959991	0.955823	1	0.991481	0.944659	0.953058	0.923037	0.933873	0.964667	0.961562	0.945537	0.94607	0.951891	0.948073	0.933625	0.929111	0.965972	0.970644
Pe3.h2	0.955044	0.957284	0.928542	0.93896	0.943988	0.95071	0.897372	0.905476	0.942312	0.956671	0.898036	0.906687	0.892072	0.884796	0.953031	0.952976	0.95957	0.948979	0.960571	0.961498	0.959306	0.964529	0.991481	1	0.942399	0.952997	0.934866	0.947966	0.971522	0.968773	0.950123	0.950706	0.95967	0.955425	0.934523	0.927927	0.966489	0.971114
Pe5.h1	0.944679	0.944887	0.955681	0.964297	0.92877	0.932213	0.880555	0.880933	0.929522	0.942284	0.880535	0.881169	0.874893	0.87476	0.949549	0.948859	0.946192	0.950109	0.936541	0.940009	0.932172	0.944362	0.944659	0.942399	1	0.960595	0.946583	0.957768	0.941689	0.944325	0.949075	0.948878	0.930435	0.931578	0.931803	0.928207	0.970037	0.968066
Pe5.h2	0.961003	0.962761	0.934121	0.925434	0.932337	0.941988	0.888508	0.888751	0.947501	0.948272	0.88853	0.888059	0.895037	0.896964	0.953927	0.955724	0.956059	0.958487	0.938485	0.949249	0.955803	0.958702	0.953058	0.952997	0.960595	1	0.97086	0.96832	0.957119	0.950303	0.956641	0.956212	0.940209	0.937908	0.942016	0.933067	0.938508	0.940289
Pe6.h1	0.942142	0.952296	0.934927	0.931173	0.914312	0.920993	0.928693	0.93718	0.925861	0.914344	0.928275	0.927687	0.953064	0.942308	0.927539	0.92709	0.903032	0.907207	0.927275	0.922538	0.942015	0.937481	0.923037	0.934866	0.946583	0.97086	1	0.966032	0.927882	0.927681	0.927397	0.928155	0.911288	0.909701	0.930642	0.921228	0.934106	0.936539
Pe6.h2	0.936324	0.94566	0.948203	0.938545	0.922271	0.935459	0.941125	0.952872	0.922842	0.926498	0.941287	0.945531	0.946964	0.936493	0.939848	0.935755	0.916775	0.922114	0.94371	0.939596	0.930562	0.938842	0.933873	0.947966	0.957768	0.96832	0.966032	1	0.93391	0.935029	0.935352	0.934752	0.919564	0.918968	0.938305	0.927611	0.938944	0.943292
Pe7.h1	0.948636	0.957497	0.936488	0.944647	0.96122	0.969378	0.912711	0.911258	0.957628	0.960925	0.912658	0.912834	0.898148	0.901913	0.953661	0.952172	0.970269	0.960467	0.957702	0.956577	0.96287	0.966339	0.964667	0.971522	0.941689	0.957119	0.927882	0.93391	1	0.982177	0.959659	0.960721	0.950857	0.952546	0.948923	0.943116	0.965083	0.966765
Pe7.h2	0.946762	0.958742	0.937289	0.947474	0.955121	0.961768	0.904214	0.907453	0.95826	0.964417	0.905485	0.910762	0.894326	0.894629	0.95199	0.954407	0.964898	0.9539	0.957877	0.957079	0.964689	0.968584	0.961562	0.968773	0.944325	0.950303	0.927681	0.935029	0.982177	1	0.954926	0.955762	0.956107	0.951781	0.943395	0.935275	0.964049	0.967816
Pe8.h1	0.933377	0.94213	0.942833	0.951192	0.963387	0.954342	0.911471	0.903602	0.946482	0.949632	0.910657	0.896824	0.905277	0.913189	0.95304	0.960382	0.960518	0.963847	0.943985	0.942628	0.949176	0.948098	0.945537	0.950123	0.949075	0.956641	0.927397	0.935352	0.959659	0.954926	1	0.993879	0.932199	0.934703	0.943233	0.946038	0.958405	0.954587
Pe8.h2	0.933388	0.942107	0.943259	0.951567	0.963929	0.954981	0.910093	0.902195	0.946959	0.948453	0.909152	0.895302	0.906045	0.912343	0.953941	0.959307	0.961528	0.964731	0.942492	0.94203	0.949882	0.948708	0.94607	0.950706	0.948878	0.956212	0.928155	0.934752	0.960721	0.955762	0.993879	1	0.933544	0.935793	0.944637	0.94694	0.958956	0.954975
Pe9.h1	0.942922	0.951874	0.921815	0.932478	0.938534	0.945686	0.88517	0.904285	0.942363	0.945284	0.886044	0.892486	0.889122	0.879932	0.93879	0.940257	0.939768	0.930086	0.95193	0.950561	0.956198	0.949884	0.951891	0.95967	0.930435	0.940209	0.911288	0.919564	0.950857	0.956107	0.932199	0.933544	1	0.958814	0.926426	0.921029	0.949995	0.953693
Pe9.h2	0.943257	0.95109	0.923021	0.938518	0.942407	0.941642	0.886043	0.898323	0.93593	0.938025	0.886819	0.892247	0.886323	0.877988	0.940037	0.940559	0.941435	0.93327	0.945409	0.944232	0.953266	0.950259	0.948073	0.955425	0.931578	0.937908	0.909701	0.918968	0.952546	0.951781	0.934703	0.935793	0.958814	1	0.923898	0.916021	0.948324	0.95239
Pe15.h1	0.93276	0.934615	0.957741	0.949609	0.92486	0.929527	0.873589	0.86603	0.91646	0.929785	0.873104	0.873756	0.866933	0.872877	0.927432	0.930636	0.940402	0.946144	0.918999	0.924306	0.921243	0.928003	0.933625	0.934523	0.931803	0.942016	0.930642	0.938305	0.948923	0.943395	0.943233	0.944637	0.926426	0.923898	1	0.972911	0.926215	0.927142
Pe15.h2	0.925899	0.926576	0.962766	0.947473	0.928674	0.926359	0.873653	0.862402	0.91702	0.929279	0.874864	0.872423	0.863608	0.875402	0.924573	0.931342	0.941083	0.947876	0.911111	0.917631	0.918307	0.923618	0.929111	0.927927	0.928207	0.933067	0.921228	0.927611	0.943116	0.935275	0.946038	0.94694	0.921029	0.916021	0.972911	1	0.926393	0.920889
Pe4.h1	0.950134	0.950224	0.933608	0.963304	0.949376	0.947995	0.900677	0.900069	0.94341	0.957223	0.900574	0.895995	0.885705	0.891203	0.95363	0.959374	0.960032	0.949878	0.949241	0.958487	0.950587	0.962177	0.965972	0.966489	0.970037	0.938508	0.934106	0.938944	0.965083	0.964049	0.958405	0.958956	0.949995	0.948324	0.926215	0.926393	1	0.9858
Pe4.h2	0.95244	0.951134	0.931598	0.958319	0.945208	0.946619	0.898049	0.901254	0.943458	0.958191	0.897508	0.900441	0.893255	0.887187	0.957475	0.963754	0.962038	0.951039	0.953054	0.962225	0.95185	0.963674	0.970644	0.971114	0.968066	0.940289	0.936539	0.943292	0.966765	0.967816	0.954587	0.954975	0.953693	0.95239	0.927142	0.920889	0.9858	1

## Sheet: Figure S6A
S7 Table. Data underlying mutliple figures:Histogram values for protein sequence identity of haplotype for Pe3.
Pef03_01G00010-T1	100
Pef03_01G00020-T1	100
Pef03_01G00030-T1	100
Pef03_01G00040-T1	100
Pef03_01G00040-T2	100
Pef03_01G00050-T1	100
Pef03_01G00060-T1	100
Pef03_01G00070-T1	100
Pef03_01G00080-T1	100
Pef03_01G00090-T1	100
Pef03_01G00100-T1	100
Pef03_01G00110-T1	100
Pef03_01G00120-T1	100
Pef03_01G00130-T1	100
Pef03_01G00140-T1	100
Pef03_01G00150-T1	100
Pef03_01G00160-T1	100
Pef03_01G00170-T1	100
Pef03_01G00180-T1	100
Pef03_01G00180-T2	100
Pef03_01G00190-T1	100
Pef03_01G00200-T1	100
Pef03_01G00210-T1	100
Pef03_01G00220-T1	100
Pef03_01G00230-T1	100
Pef03_01G00240-T1	100
Pef03_01G00250-T1	100
Pef03_01G00260-T1	100
Pef03_01G00270-T1	100
Pef03_01G00280-T1	100
Pef03_01G00290-T1	100
Pef03_01G00300-T1	100
Pef03_01G00310-T1	100
Pef03_01G00320-T1	100
Pef03_01G00330-T1	100
Pef03_01G00340-T1	100
Pef03_01G00350-T1	100
Pef03_01G00360-T1	100
Pef03_01G00370-T1	100
Pef03_01G00380-T1	100
Pef03_01G00380-T2	100
Pef03_01G00390-T1	100
Pef03_01G00400-T1	100
Pef03_01G00410-T1	100
Pef03_01G00420-T1	100
Pef03_01G00430-T1	100
Pef03_01G00440-T1	100
Pef03_01G00450-T1	100
Pef03_01G00460-T1	100
Pef03_01G00470-T1	100
Pef03_01G00470-T2	100
Pef03_01G00480-T1	100
Pef03_01G00480-T2	100
Pef03_01G00490-T1	100
Pef03_01G00500-T1	100
Pef03_01G00510-T1	100
Pef03_01G00510-T2	100
Pef03_01G00520-T1	100
Pef03_01G00530-T1	100
Pef03_01G00540-T1	100
Pef03_01G00550-T1	100
Pef03_01G00560-T1	100
Pef03_01G00570-T1	100
Pef03_01G00580-T1	100
Pef03_01G00590-T1	100
Pef03_01G00600-T1	100
Pef03_01G00600-T2	100
Pef03_01G00600-T3	100
Pef03_01G00610-T1	100
Pef03_01G00620-T1	100
Pef03_01G00630-T1	100
Pef03_01G00640-T1	100
Pef03_01G00650-T1	100
Pef03_01G00660-T1	100
Pef03_01G00670-T1	100
Pef03_01G00680-T1	100
Pef03_01G00690-T1	100
Pef03_01G00700-T1	100
Pef03_01G00710-T1	100
Pef03_01G00710-T2	100
Pef03_01G00720-T1	100
Pef03_01G00730-T1	100
Pef03_01G00740-T1	100
Pef03_01G00750-T1	None
Pef03_01G00760-T1	100
Pef03_01G00770-T1	100
Pef03_01G00780-T1	100
Pef03_01G00790-T1	100
Pef03_01G00800-T1	100
Pef03_01G00810-T1	100
Pef03_01G00810-T2	100
Pef03_01G00810-T3	100
Pef03_01G00820-T1	100
Pef03_01G00830-T1	100
Pef03_01G00840-T1	100
Pef03_01G00840-T2	100
Pef03_01G00850-T1	100
Pef03_01G00860-T1	100
Pef03_01G00870-T1	100
Pef03_01G00880-T1	100
Pef03_01G00890-T1	100
Pef03_01G00900-T1	100
Pef03_01G00910-T1	100
Pef03_01G00920-T1	100
Pef03_01G00930-T1	100
Pef03_01G00940-T1	100
Pef03_01G00950-T1	100
Pef03_01G00950-T2	100
Pef03_01G00950-T3	100
Pef03_01G00950-T4	100
Pef03_01G00960-T1	100
Pef03_01G00970-T1	100
Pef03_01G00980-T1	100
Pef03_01G00990-T1	100
Pef03_01G01000-T1	100
Pef03_01G01010-T1	100
Pef03_01G01020-T1	100
Pef03_01G01030-T1	100
Pef03_01G01040-T1	100
Pef03_01G01050-T1	100
Pef03_01G01060-T1	100
Pef03_01G01070-T1	100
Pef03_01G01080-T1	100
Pef03_01G01080-T2	100
Pef03_01G01090-T1	100
Pef03_01G01100-T1	100
Pef03_01G01110-T1	100
Pef03_01G01120-T1	100
Pef03_01G01130-T1	100
Pef03_01G01140-T1	100
Pef03_01G01140-T2	100
Pef03_01G01150-T1	100
Pef03_01G01160-T1	100
Pef03_01G01170-T1	100
Pef03_01G01180-T1	100
Pef03_01G01190-T1	100
Pef03_01G01200-T1	100
Pef03_01G01200-T2	100
Pef03_01G01210-T1	100
Pef03_01G01220-T1	100
Pef03_01G01230-T1	100
Pef03_01G01240-T1	100
Pef03_01G01250-T1	100
Pef03_01G01260-T1	100
Pef03_01G01270-T1	100
Pef03_01G01280-T1	100
Pef03_01G01290-T1	100
Pef03_01G01300-T1	100
Pef03_01G01310-T1	100
Pef03_01G01320-T1	100
Pef03_01G01320-T2	100
Pef03_01G01330-T1	100
Pef03_01G01340-T1	100
Pef03_01G01350-T1	100
Pef03_01G01360-T1	100
Pef03_01G01370-T1	100
Pef03_01G01380-T1	100
Pef03_01G01390-T1	100
Pef03_01G01400-T1	100
Pef03_01G01410-T1	100
Pef03_01G01420-T1	100
Pef03_01G01430-T1	100
Pef03_01G01440-T1	100
Pef03_01G01450-T1	100
Pef03_01G01460-T1	100
Pef03_01G01470-T1	100
Pef03_01G01480-T1	100
Pef03_01G01490-T1	100
Pef03_01G01500-T1	100
Pef03_01G01510-T1	100
Pef03_01G01520-T1	100
Pef03_01G01530-T1	100
Pef03_01G01540-T1	100
Pef03_01G01550-T1	100
Pef03_01G01560-T1	100
Pef03_01G01570-T1	100
Pef03_01G01570-T2	100
Pef03_01G01580-T1	100
Pef03_01G01590-T1	100
Pef03_01G01600-T1	100
Pef03_01G01610-T1	100
Pef03_01G01620-T1	100
Pef03_01G01630-T1	100
Pef03_01G01640-T1	100
Pef03_01G01650-T1	100
Pef03_01G01660-T1	100
Pef03_01G01670-T1	100
Pef03_01G01680-T1	100
Pef03_01G01690-T1	100
Pef03_01G01700-T1	100
Pef03_01G01710-T1	100
Pef03_01G01720-T1	100
Pef03_01G01720-T2	100
Pef03_01G01730-T1	99.9551
Pef03_01G01740-T1	100
Pef03_01G01750-T1	100
Pef03_01G01760-T1	100
Pef03_01G01770-T1	100
Pef03_01G01780-T1	100
Pef03_01G01790-T1	99.9485
Pef03_01G01790-T2	99.9504
Pef03_01G01800-T1	100
Pef03_01G01810-T1	100
Pef03_01G01820-T1	100
Pef03_01G01830-T1	100
Pef03_01G01840-T1	100
Pef03_01G01850-T1	100
Pef03_01G01860-T1	100
Pef03_01G01870-T1	100
Pef03_01G01880-T1	100
Pef03_01G01890-T1	100
Pef03_01G01900-T1	100
Pef03_01G01900-T2	100
Pef03_01G01910-T1	100
Pef03_01G01920-T1	100
Pef03_01G01930-T1	100
Pef03_01G01930-T2	100
Pef03_01G01940-T1	100
Pef03_01G01950-T1	100
Pef03_01G01960-T1	100
Pef03_01G01970-T1	100
Pef03_01G01980-T1	100
Pef03_01G01990-T1	100
Pef03_01G02000-T1	100
Pef03_01G02010-T1	100
Pef03_01G02020-T1	100
Pef03_01G02030-T1	100
Pef03_01G02040-T1	100
Pef03_01G02050-T1	100
Pef03_01G02060-T1	100
Pef03_01G02070-T1	100
Pef03_01G02080-T1	100
Pef03_01G02080-T2	100
Pef03_01G02080-T3	100
Pef03_01G02090-T1	100
Pef03_01G02100-T1	100
Pef03_01G02110-T1	100
Pef03_01G02120-T1	100
Pef03_01G02130-T1	100
Pef03_01G02140-T1	100
Pef03_01G02150-T1	100
Pef03_01G02160-T1	100
Pef03_01G02170-T1	100
Pef03_01G02180-T1	100
Pef03_01G02190-T1	100
Pef03_01G02200-T1	100
Pef03_01G02210-T1	100
Pef03_01G02220-T1	100
Pef03_01G02230-T1	100
Pef03_01G02240-T1	100
Pef03_01G02250-T1	100
Pef03_01G02260-T1	100
Pef03_01G02270-T1	100
Pef03_01G02280-T1	100
Pef03_01G02290-T1	100
Pef03_01G02300-T1	100
Pef03_01G02310-T1	100
Pef03_01G02320-T1	100
Pef03_01G02330-T1	100
Pef03_01G02340-T1	100
Pef03_01G02350-T1	100
Pef03_01G02360-T1	100
Pef03_01G02370-T1	100
Pef03_01G02380-T1	100
Pef03_01G02380-T2	100
Pef03_01G02390-T1	100
Pef03_01G02400-T1	100
Pef03_01G02410-T1	100
Pef03_01G02420-T1	100
Pef03_01G02430-T1	100
Pef03_01G02440-T1	100
Pef03_01G02450-T1	100
Pef03_01G02450-T2	100
Pef03_01G02460-T1	100
Pef03_01G02470-T1	100
Pef03_01G02480-T1	100
Pef03_01G02490-T1	100
Pef03_01G02500-T1	100
Pef03_01G02510-T1	100
Pef03_01G02520-T1	100
Pef03_01G02530-T1	100
Pef03_01G02540-T1	100
Pef03_01G02550-T1	100
Pef03_01G02560-T1	100
Pef03_01G02570-T1	100
Pef03_01G02580-T1	100
Pef03_01G02590-T1	100
Pef03_01G02600-T1	100
Pef03_01G02610-T1	100
Pef03_01G02620-T1	100
Pef03_01G02630-T1	100
Pef03_01G02640-T1	100
Pef03_01G02650-T1	99.8692
Pef03_01G02660-T1	100
Pef03_01G02670-T1	100
Pef03_01G02680-T1	100
Pef03_01G02690-T1	100
Pef03_01G02700-T1	100
Pef03_01G02710-T1	100
Pef03_01G02720-T1	100
Pef03_01G02730-T1	100
Pef03_01G02740-T1	100
Pef03_01G02750-T1	100
Pef03_01G02760-T1	100
Pef03_01G02770-T1	100
Pef03_01G02780-T1	100
Pef03_01G02790-T1	100
Pef03_01G02800-T1	100
Pef03_01G02810-T1	100
Pef03_01G02810-T2	100
Pef03_01G02820-T1	100
Pef03_01G02830-T1	100
Pef03_01G02840-T1	100
Pef03_01G02850-T1	100
Pef03_01G02860-T1	100
Pef03_01G02860-T2	100
Pef03_01G02860-T3	100
Pef03_01G02870-T1	100
Pef03_01G02880-T1	100
Pef03_01G02890-T1	100
Pef03_01G02900-T1	100
Pef03_01G02910-T1	100
Pef03_01G02920-T1	100
Pef03_01G02930-T1	100
Pef03_01G02940-T1	100
Pef03_01G02950-T1	100
Pef03_01G02960-T1	100
Pef03_01G02970-T1	100
Pef03_01G02970-T2	100
Pef03_01G02980-T1	100
Pef03_01G02990-T1	100
Pef03_01G03000-T1	100
Pef03_01G03010-T1	100
Pef03_01G03010-T2	100
Pef03_01G03020-T1	100
Pef03_01G03030-T1	100
Pef03_01G03040-T1	100
Pef03_01G03050-T1	100
Pef03_01G03060-T1	100
Pef03_01G03070-T1	100
Pef03_01G03080-T1	100
Pef03_01G03090-T1	100
Pef03_01G03100-T1	100
Pef03_01G03110-T1	100
Pef03_01G03120-T1	100
Pef03_01G03130-T1	100
Pef03_01G03140-T1	100
Pef03_01G03150-T1	100
Pef03_01G03150-T2	100
Pef03_01G03160-T1	100
Pef03_01G03170-T1	100
Pef03_01G03180-T1	100
Pef03_01G03190-T1	100
Pef03_01G03190-T2	100
Pef03_01G03200-T1	100
Pef03_01G03210-T1	100
Pef03_01G03220-T1	100
Pef03_01G03230-T1	100
Pef03_01G03240-T1	100
Pef03_01G03250-T1	100
Pef03_01G03260-T1	100
Pef03_01G03270-T1	100
Pef03_01G03280-T1	100
Pef03_01G03290-T1	100
Pef03_01G03300-T1	100
Pef03_01G03310-T1	100
Pef03_01G03320-T1	100
Pef03_01G03330-T1	100
Pef03_01G03340-T1	100
Pef03_01G03350-T1	100
Pef03_01G03360-T1	100
Pef03_01G03370-T1	100
Pef03_01G03380-T1	100
Pef03_01G03390-T1	100
Pef03_01G03400-T1	100
Pef03_01G03410-T1	100
Pef03_01G03420-T1	100
Pef03_01G03430-T1	100
Pef03_01G03440-T1	100
Pef03_01G03440-T2	100
Pef03_01G03450-T1	100
Pef03_01G03460-T1	100
Pef03_01G03470-T1	100
Pef03_01G03480-T1	100
Pef03_01G03490-T1	100
Pef03_01G03500-T1	100
Pef03_01G03510-T1	100
Pef03_01G03520-T1	100
Pef03_01G03530-T1	100
Pef03_01G03540-T1	100
Pef03_01G03550-T1	100
Pef03_01G03560-T1	100
Pef03_01G03570-T1	100
Pef03_01G03580-T1	100
Pef03_01G03590-T1	100
Pef03_01G03600-T1	100
Pef03_01G03610-T1	100
Pef03_01G03620-T1	100
Pef03_01G03630-T1	100
Pef03_01G03640-T1	100
Pef03_01G03650-T1	100
Pef03_01G03660-T1	100
Pef03_01G03670-T1	100
Pef03_01G03680-T1	100
Pef03_01G03690-T1	100
Pef03_01G03700-T1	100
Pef03_01G03710-T1	100
Pef03_01G03720-T1	100
Pef03_01G03730-T1	100
Pef03_01G03740-T1	100
Pef03_01G03750-T1	100
Pef03_01G03760-T1	100
Pef03_01G03770-T1	100
Pef03_01G03780-T1	100
Pef03_01G03790-T1	100
Pef03_01G03800-T1	100
Pef03_01G03810-T1	100
Pef03_01G03820-T1	100
Pef03_01G03830-T1	100
Pef03_01G03840-T1	100
Pef03_01G03850-T1	100
Pef03_01G03860-T1	100
Pef03_01G03870-T1	100
Pef03_01G03880-T1	100
Pef03_01G03890-T1	100
Pef03_01G03900-T1	100
Pef03_01G03910-T1	100
Pef03_01G03920-T1	100
Pef03_01G03930-T1	100
Pef03_01G03940-T1	100
Pef03_01G03950-T1	100
Pef03_01G03960-T1	100
Pef03_01G03970-T1	100
Pef03_01G03980-T1	100
Pef03_01G03990-T1	100
Pef03_01G04000-T1	100
Pef03_01G04010-T1	100
Pef03_01G04010-T2	100
Pef03_01G04020-T1	100
Pef03_01G04030-T1	100
Pef03_01G04040-T1	100
Pef03_01G04050-T1	100
Pef03_01G04060-T1	100
Pef03_01G04070-T1	100
Pef03_01G04080-T1	100
Pef03_01G04090-T1	100
Pef03_01G04090-T2	100
Pef03_01G04100-T1	100
Pef03_01G04110-T1	100
Pef03_01G04120-T1	100
Pef03_01G04130-T1	100
Pef03_01G04140-T1	100
Pef03_01G04150-T1	100
Pef03_01G04160-T1	100
Pef03_01G04170-T1	100
Pef03_01G04180-T1	100
Pef03_01G04190-T1	100
Pef03_01G04190-T2	100
Pef03_01G04200-T1	100
Pef03_01G04210-T1	100
Pef03_01G04220-T1	100
Pef03_01G04230-T1	100
Pef03_01G04240-T1	100
Pef03_01G04250-T1	100
Pef03_01G04260-T1	100
Pef03_01G04270-T1	100
Pef03_01G04280-T1	100
Pef03_01G04280-T2	100
Pef03_01G04280-T3	100
Pef03_01G04290-T1	100
Pef03_01G04300-T1	99.981
Pef03_01G04310-T1	100
Pef03_01G04310-T2	100
Pef03_01G04310-T3	100
Pef03_01G04320-T1	100
Pef03_01G04330-T1	100
Pef03_01G04340-T1	100
Pef03_01G04350-T1	100
Pef03_01G04360-T1	100
Pef03_01G04370-T1	100
Pef03_01G04380-T1	100
Pef03_01G04390-T1	100
Pef03_01G04400-T1	100
Pef03_01G04410-T1	100
Pef03_01G04420-T1	100
Pef03_01G04430-T1	100
Pef03_01G04440-T1	100
Pef03_01G04450-T1	100
Pef03_01G04460-T1	100
Pef03_01G04470-T1	100
Pef03_01G04480-T1	100
Pef03_01G04490-T1	100
Pef03_01G04500-T1	100
Pef03_01G04510-T1	100
Pef03_01G04520-T1	100
Pef03_01G04520-T2	100
Pef03_01G04520-T3	100
Pef03_01G04520-T4	100
Pef03_01G04520-T5	100
Pef03_01G04520-T6	100
Pef03_01G04530-T1	100
Pef03_01G04530-T2	100
Pef03_01G04530-T3	100
Pef03_01G04540-T1	100
Pef03_01G04550-T1	100
Pef03_01G04560-T1	100
Pef03_01G04570-T1	100
Pef03_01G04580-T1	100
Pef03_01G04590-T1	100
Pef03_01G04600-T1	100
Pef03_01G04600-T2	100
Pef03_01G04610-T1	100
Pef03_01G04620-T1	100
Pef03_01G04630-T1	100
Pef03_01G04640-T1	100
Pef03_01G04650-T1	100
Pef03_01G04660-T1	100
Pef03_01G04670-T1	100
Pef03_01G04680-T1	100
Pef03_01G04690-T1	100
Pef03_01G04700-T1	100
Pef03_01G04710-T1	100
Pef03_01G04710-T2	100
Pef03_01G04720-T1	100
Pef03_01G04730-T1	99.97
Pef03_01G04730-T2	99.97
Pef03_01G04740-T1	100
Pef03_01G04750-T1	100
Pef03_01G04760-T1	100
Pef03_01G04770-T1	100
Pef03_01G04780-T1	100
Pef03_01G04790-T1	100
Pef03_01G04800-T1	99.8273
Pef03_01G04810-T1	100
Pef03_01G04820-T1	99.6711
Pef03_01G04830-T1	99.9483
Pef03_01G04840-T1	100
Pef03_01G04850-T1	100
Pef03_01G04860-T1	100
Pef03_01G04870-T1	100
Pef03_01G04870-T2	100
Pef03_01G04880-T1	100
Pef03_01G04890-T1	100
Pef03_01G04900-T1	100
Pef03_01G04910-T1	100
Pef03_01G04920-T1	100
Pef03_01G04920-T2	100
Pef03_01G04930-T1	100
Pef03_01G04940-T1	100
Pef03_01G04950-T1	100
Pef03_01G04960-T1	100
Pef03_01G04970-T1	100
Pef03_01G04980-T1	100
Pef03_01G04990-T1	100
Pef03_01G05000-T1	100
Pef03_01G05010-T1	100
Pef03_01G05020-T1	100
Pef03_01G05030-T1	deletion
Pef03_01G05040-T1	100
Pef03_01G05050-T1	100
Pef03_01G05060-T1	100
Pef03_01G05070-T1	100
Pef03_01G05080-T1	100
Pef03_01G05090-T1	100
Pef03_01G05100-T1	100
Pef03_01G05110-T1	100
Pef03_01G05120-T1	100
Pef03_01G05130-T1	100
Pef03_01G05140-T1	100
Pef03_01G05150-T1	100
Pef03_01G05160-T1	100
Pef03_01G05170-T1	100
Pef03_01G05180-T1	100
Pef03_01G05190-T1	100
Pef03_01G05200-T1	100
Pef03_01G05200-T2	100
Pef03_01G05210-T1	100
Pef03_01G05220-T1	100
Pef03_01G05230-T1	100
Pef03_01G05240-T1	100
Pef03_01G05250-T1	100
Pef03_01G05250-T2	100
Pef03_01G05260-T1	100
Pef03_01G05270-T1	100
Pef03_01G05280-T1	100
Pef03_01G05290-T1	100
Pef03_01G05300-T1	100
Pef03_01G05310-T1	100
Pef03_01G05320-T1	100
Pef03_01G05330-T1	100
Pef03_01G05340-T1	100
Pef03_01G05350-T1	100
Pef03_01G05360-T1	100
Pef03_01G05370-T1	100
Pef03_01G05380-T1	100
Pef03_01G05390-T1	100
Pef03_01G05400-T1	100
Pef03_01G05410-T1	100
Pef03_01G05420-T1	100
Pef03_01G05430-T1	100
Pef03_01G05440-T1	100
Pef03_01G05450-T1	100
Pef03_01G05460-T1	100
Pef03_01G05470-T1	100
Pef03_01G05480-T1	100
Pef03_01G05490-T1	100
Pef03_01G05490-T2	100
Pef03_01G05500-T1	100
Pef03_01G05500-T2	100
Pef03_01G05510-T1	100
Pef03_01G05520-T1	100
Pef03_01G05530-T1	100
Pef03_01G05540-T1	100
Pef03_01G05550-T1	100
Pef03_01G05560-T1	99.9359
Pef03_01G05570-T1	100
Pef03_01G05580-T1	100
Pef03_01G05590-T1	100
Pef03_01G05600-T1	100
Pef03_01G05610-T1	100
Pef03_01G05620-T1	100
Pef03_01G05630-T1	99.8599
Pef03_01G05640-T1	100
Pef03_01G05650-T1	100
Pef03_01G05660-T1	99.9351
Pef03_01G05670-T1	100
Pef03_01G05670-T2	100
Pef03_01G05680-T1	100
Pef03_01G05690-T1	100
Pef03_01G05700-T1	100
Pef03_01G05710-T1	100
Pef03_01G05720-T1	100
Pef03_01G05730-T1	100
Pef03_01G05740-T1	100
Pef03_01G05740-T2	100
Pef03_01G05750-T1	100
Pef03_01G05760-T1	100
Pef03_01G05770-T1	100
Pef03_01G05780-T1	100
Pef03_01G05790-T1	100
Pef03_01G05800-T1	99.9494
Pef03_01G05810-T1	100
Pef03_01G05820-T1	100
Pef03_01G05830-T1	100
Pef03_01G05840-T1	100
Pef03_01G05850-T1	100
Pef03_01G05860-T1	100
Pef03_01G05870-T1	100
Pef03_01G05880-T1	100
Pef03_01G05890-T1	100
Pef03_01G05900-T1	100
Pef03_01G05910-T1	99.8983
Pef03_01G05920-T1	99.8934
Pef03_01G05930-T1	100
Pef03_01G05940-T1	100
Pef03_01G05950-T1	100
Pef03_01G05960-T1	100
Pef03_01G05970-T1	100
Pef03_01G05980-T1	100
Pef03_01G05990-T1	100
Pef03_01G06000-T1	100
Pef03_01G06010-T1	100
Pef03_01G06020-T1	100
Pef03_01G06030-T1	100
Pef03_01G06040-T1	100
Pef03_01G06040-T2	100
Pef03_01G06050-T1	100
Pef03_01G06060-T1	100
Pef03_01G06070-T1	100
Pef03_01G06080-T1	100
Pef03_01G06090-T1	100
Pef03_01G06100-T1	100
Pef03_01G06100-T2	100
Pef03_01G06110-T1	100
Pef03_01G06120-T1	100
Pef03_01G06130-T1	100
Pef03_01G06140-T1	100
Pef03_01G06150-T1	100
Pef03_01G06160-T1	100
Pef03_01G06170-T1	100
Pef03_01G06180-T1	100
Pef03_01G06190-T1	100
Pef03_01G06200-T1	100
Pef03_01G06210-T1	100
Pef03_01G06220-T1	100
Pef03_01G06230-T1	100
Pef03_01G06240-T1	100
Pef03_01G06250-T1	100
Pef03_01G06260-T1	100
Pef03_01G06270-T1	100
Pef03_01G06270-T2	100
Pef03_01G06270-T3	100
Pef03_01G06280-T1	100
Pef03_01G06280-T2	100
Pef03_01G06290-T1	100
Pef03_01G06300-T1	100
Pef03_01G06310-T1	100
Pef03_01G06320-T1	100
Pef03_01G06330-T1	100
Pef03_01G06340-T1	100
Pef03_01G06350-T1	100
Pef03_01G06350-T2	100
Pef03_01G06360-T1	100
Pef03_01G06370-T1	100
Pef03_01G06380-T1	100
Pef03_01G06390-T1	100
Pef03_01G06400-T1	100
Pef03_01G06410-T1	100
Pef03_01G06420-T1	100
Pef03_01G06430-T1	100
Pef03_01G06440-T1	100
Pef03_01G06450-T1	100
Pef03_01G06460-T1	99.9448
Pef03_01G06460-T2	99.9094
Pef03_01G06470-T1	100
Pef03_01G06470-T2	100
Pef03_01G06480-T1	100
Pef03_01G06490-T1	99.7254
Pef03_01G06490-T2	99.7269
Pef03_01G06500-T1	100
Pef03_01G06510-T1	100
Pef03_01G06520-T1	98.6867
Pef03_01G06530-T1	99.2063
Pef03_01G06540-T1	100
Pef03_01G06550-T1	99.6631
Pef03_01G06550-T2	99.6627
Pef03_01G06560-T1	99.9519
Pef03_01G06570-T1	99.9064
Pef03_01G06580-T1	100
Pef03_01G06580-T2	100
Pef03_01G06590-T1	100
Pef03_01G06600-T1	100
Pef03_01G06610-T1	99.9479
Pef03_01G06620-T1	99.8454
Pef03_01G06630-T1	100
Pef03_01G06640-T1	100
Pef03_01G06650-T1	99.9758
Pef03_01G06660-T1	100
Pef03_01G06670-T1	99.7568
Pef03_01G06680-T1	94.6174
Pef03_01G06680-T2	99.8555
Pef03_01G06690-T1	100
Pef03_01G06690-T2	100
Pef03_01G06700-T1	99.9258
Pef03_01G06710-T1	100
Pef03_01G06720-T1	99.8093
Pef03_01G06730-T1	99.9007
Pef03_01G06740-T1	99.928
Pef03_01G06750-T1	100
Pef03_01G06760-T1	100
Pef03_01G06770-T1	100
Pef03_01G06780-T1	99.9624
Pef03_01G06790-T1	100
Pef03_01G06800-T1	100
Pef03_01G06810-T1	99.8667
Pef03_01G06820-T1	100
Pef03_01G06830-T1	100
Pef03_01G06840-T1	100
Pef03_01G06850-T1	100
Pef03_01G06860-T1	100
Pef03_01G06870-T1	100
Pef03_01G06880-T1	deletion
Pef03_01G06890-T1	95.9455
Pef03_01G06900-T1	99.9385
Pef03_01G06910-T1	100
Pef03_01G06920-T1	100
Pef03_01G06930-T1	100
Pef03_01G06940-T1	100
Pef03_01G06950-T1	100
Pef03_01G06960-T1	100
Pef03_01G06970-T1	100
Pef03_01G06980-T1	100
Pef03_01G06990-T1	100
Pef03_01G07000-T1	99.845
Pef03_01G07010-T1	100
Pef03_01G07020-T1	100
Pef03_01G07030-T1	100
Pef03_01G07040-T1	99.8632
Pef03_01G07050-T1	100
Pef03_01G07060-T1	100
Pef03_01G07070-T1	100
Pef03_01G07080-T1	100
Pef03_01G07090-T1	100
Pef03_01G07100-T1	100
Pef03_01G07110-T1	100
Pef03_01G07120-T1	100
Pef03_01G07130-T1	100
Pef03_01G07140-T1	100
Pef03_01G07150-T1	100
Pef03_01G07160-T1	100
Pef03_01G07170-T1	100
Pef03_01G07180-T1	100
Pef03_01G07190-T1	100
Pef03_01G07200-T1	99.9365
Pef03_01G07210-T1	100
Pef03_01G07220-T1	100
Pef03_01G07230-T1	100
Pef03_01G07240-T1	100
Pef03_01G07250-T1	100
Pef03_01G07260-T1	100
Pef03_01G07260-T2	100
Pef03_01G07270-T1	100
Pef03_01G07280-T1	100
Pef03_01G07290-T1	100
Pef03_01G07300-T1	100
Pef03_01G07310-T1	100
Pef03_01G07320-T1	100
Pef03_01G07330-T1	100
Pef03_01G07340-T1	100
Pef03_01G07350-T1	100
Pef03_01G07360-T1	100
Pef03_01G07370-T1	100
Pef03_01G07380-T1	100
Pef03_01G07390-T1	100
Pef03_01G07400-T1	100
Pef03_01G07410-T1	100
Pef03_01G07420-T1	100
Pef03_01G07430-T1	100
Pef03_01G07440-T1	100
Pef03_01G07450-T1	100
Pef03_01G07460-T1	100
Pef03_01G07470-T1	100
Pef03_01G07480-T1	100
Pef03_01G07490-T1	100
Pef03_01G07490-T2	100
Pef03_01G07500-T1	100
Pef03_01G07510-T1	100
Pef03_01G07520-T1	100
Pef03_01G07530-T1	100
Pef03_01G07540-T1	100
Pef03_01G07550-T1	100
Pef03_01G07560-T1	100
Pef03_01G07570-T1	100
Pef03_01G07580-T1	100
Pef03_01G07590-T1	100
Pef03_01G07600-T1	100
Pef03_01G07610-T1	100
Pef03_01G07620-T1	100
Pef03_01G07630-T1	100
Pef03_01G07640-T1	100
Pef03_01G07650-T1	100
Pef03_01G07660-T1	100
Pef03_01G07670-T1	100
Pef03_01G07680-T1	100
Pef03_01G07690-T1	100
Pef03_01G07700-T1	100
Pef03_01G07710-T1	100
Pef03_01G07720-T1	100
Pef03_01G07730-T1	100
Pef03_01G07740-T1	100
Pef03_01G07750-T1	100
Pef03_01G07760-T1	100
Pef03_01G07770-T1	100
Pef03_01G07780-T1	100
Pef03_01G07790-T1	100
Pef03_01G07800-T1	100
Pef03_01G07810-T1	100
Pef03_01G07820-T1	100
Pef03_01G07830-T1	100
Pef03_01G07840-T1	100
Pef03_01G07850-T1	100
Pef03_01G07860-T1	100
Pef03_01G07870-T1	None
Pef03_01G07880-T1	100
Pef03_01G07890-T1	100
Pef03_01G07900-T1	100
Pef03_01G07910-T1	100
Pef03_01G07920-T1	100
Pef03_01G07920-T2	100
Pef03_01G07930-T1	100
Pef03_01G07940-T1	100
Pef03_01G07950-T1	100
Pef03_01G07960-T1	100
Pef03_01G07970-T1	100
Pef03_01G07980-T1	100
Pef03_01G07990-T1	100
Pef03_01G08000-T1	100
Pef03_01G08010-T1	100
Pef03_01G08020-T1	100
Pef03_01G08030-T1	100
Pef03_01G08040-T1	100
Pef03_01G08050-T1	100
Pef03_01G08060-T1	100
Pef03_01G08070-T1	100
Pef03_01G08080-T1	100
Pef03_01G08090-T1	100
Pef03_01G08100-T1	100
Pef03_01G08110-T1	100
Pef03_01G08120-T1	100
Pef03_01G08130-T1	100
Pef03_01G08140-T1	100
Pef03_01G08150-T1	100
Pef03_01G08160-T1	100
Pef03_01G08170-T1	100
Pef03_01G08180-T1	100
Pef03_01G08190-T1	100
Pef03_01G08200-T1	100
Pef03_01G08210-T1	99.8739
Pef03_01G08220-T1	99.8131
Pef03_01G08230-T1	100
Pef03_01G08240-T1	100
Pef03_01G08250-T1	100
Pef03_01G08260-T1	100
Pef03_01G08270-T1	100
Pef03_01G08280-T1	100
Pef03_01G08280-T2	100
Pef03_01G08290-T1	100
Pef03_01G08300-T1	100
Pef03_01G08310-T1	100
Pef03_01G08320-T1	100
Pef03_01G08330-T1	100
Pef03_01G08340-T1	100
Pef03_01G08350-T1	100
Pef03_01G08360-T1	100
Pef03_01G08370-T1	100
Pef03_01G08380-T1	100
Pef03_01G08390-T1	100
Pef03_01G08400-T1	100
Pef03_01G08410-T1	100
Pef03_01G08420-T1	100
Pef03_01G08430-T1	100
Pef03_01G08440-T1	100
Pef03_01G08450-T1	100
Pef03_01G08460-T1	100
Pef03_01G08470-T1	100
Pef03_01G08470-T2	100
Pef03_01G08480-T1	100
Pef03_01G08490-T1	100
Pef03_01G08500-T1	100
Pef03_01G08510-T1	100
Pef03_01G08520-T1	100
Pef03_01G08520-T2	100
Pef03_01G08530-T1	100
Pef03_01G08540-T1	100
Pef03_01G08550-T1	100
Pef03_01G08560-T1	100
Pef03_01G08560-T2	100
Pef03_01G08570-T1	100
Pef03_01G08580-T1	100
Pef03_01G08590-T1	100
Pef03_01G08600-T1	100
Pef03_01G08610-T1	100
Pef03_01G08620-T1	100
Pef03_01G08630-T1	100
Pef03_01G08640-T1	100
Pef03_01G08650-T1	100
Pef03_01G08660-T1	100
Pef03_01G08660-T2	100
Pef03_01G08670-T1	100
Pef03_01G08680-T1	100
Pef03_01G08690-T1	100
Pef03_01G08700-T1	100
Pef03_01G08710-T1	100
Pef03_01G08720-T1	100
Pef03_01G08730-T1	100
Pef03_01G08740-T1	100
Pef03_01G08750-T1	100
Pef03_01G08760-T1	100
Pef03_01G08770-T1	100
Pef03_01G08780-T1	100
Pef03_01G08790-T1	100
Pef03_01G08800-T1	100
Pef03_01G08810-T1	100
Pef03_01G08820-T1	100
Pef03_01G08830-T1	100
Pef03_01G08840-T1	100
Pef03_01G08850-T1	100
Pef03_01G08860-T1	100
Pef03_01G08870-T1	100
Pef03_01G08880-T1	100
Pef03_01G08890-T1	100
Pef03_01G08900-T1	100
Pef03_01G08910-T1	100
Pef03_01G08920-T1	100
Pef03_01G08930-T1	100
Pef03_01G08940-T1	100
Pef03_01G08950-T1	100
Pef03_01G08960-T1	100
Pef03_01G08970-T1	100
Pef03_01G08980-T1	100
Pef03_01G08990-T1	100
Pef03_01G09000-T1	100
Pef03_01G09010-T1	100
Pef03_01G09020-T1	100
Pef03_01G09030-T1	100
Pef03_01G09040-T1	100
Pef03_01G09050-T1	100
Pef03_01G09060-T1	100
Pef03_01G09070-T1	100
Pef03_01G09080-T1	100
Pef03_01G09090-T1	100
Pef03_01G09100-T1	100
Pef03_01G09110-T1	100
Pef03_01G09120-T1	100
Pef03_01G09130-T1	100
Pef03_01G09140-T1	100
Pef03_01G09150-T1	100
Pef03_01G09160-T1	100
Pef03_01G09170-T1	100
Pef03_01G09170-T2	100
Pef03_01G09170-T3	100
Pef03_01G09180-T1	100
Pef03_01G09190-T1	100
Pef03_01G09190-T2	100
Pef03_01G09200-T1	100
Pef03_01G09210-T1	100
Pef03_01G09220-T1	100
Pef03_01G09230-T1	100
Pef03_01G09240-T1	100
Pef03_01G09250-T1	100
Pef03_01G09260-T1	100
Pef03_01G09270-T1	100
Pef03_01G09280-T1	100
Pef03_01G09290-T1	100
Pef03_01G09300-T1	100
Pef03_01G09310-T1	100
Pef03_01G09310-T2	100
Pef03_01G09320-T1	100
Pef03_01G09320-T2	100
Pef03_01G09330-T1	100
Pef03_01G09340-T1	100
Pef03_01G09350-T1	100
Pef03_01G09360-T1	100
Pef03_01G09370-T1	100
Pef03_01G09380-T1	100
Pef03_01G09390-T1	100
Pef03_01G09400-T1	100
Pef03_01G09410-T1	100
Pef03_01G09410-T2	100
Pef03_01G09420-T1	100
Pef03_01G09430-T1	100
Pef03_01G09440-T1	100
Pef03_01G09450-T1	100
Pef03_01G09460-T1	100
Pef03_01G09470-T1	100
Pef03_01G09480-T1	100
Pef03_01G09490-T1	100
Pef03_01G09500-T1	100
Pef03_01G09510-T1	100
Pef03_01G09520-T1	100
Pef03_01G09530-T1	100
Pef03_01G09540-T1	100
Pef03_01G09540-T2	100
Pef03_01G09550-T1	100
Pef03_01G09560-T1	100
Pef03_01G09570-T1	100
Pef03_01G09580-T1	100
Pef03_01G09590-T1	100
Pef03_01G09600-T1	99.8168
Pef03_01G09610-T1	100
Pef03_01G09620-T1	100
Pef03_01G09630-T1	100
Pef03_01G09640-T1	100
Pef03_01G09650-T1	100
Pef03_01G09660-T1	100
Pef03_01G09660-T2	100
Pef03_01G09670-T1	100
Pef03_01G09680-T1	100
Pef03_01G09690-T1	100
Pef03_01G09700-T1	100
Pef03_01G09710-T1	100
Pef03_01G09720-T1	100
Pef03_01G09730-T1	100
Pef03_01G09740-T1	100
Pef03_01G09750-T1	100
Pef03_01G09760-T1	100
Pef03_01G09760-T2	100
Pef03_01G09770-T1	100
Pef03_01G09780-T1	100
Pef03_01G09790-T1	100
Pef03_01G09800-T1	100
Pef03_01G09810-T1	100
Pef03_01G09820-T1	100
Pef03_01G09830-T1	100
Pef03_01G09840-T1	100
Pef03_01G09850-T1	100
Pef03_01G09860-T1	100
Pef03_01G09870-T1	100
Pef03_01G09880-T1	100
Pef03_01G09890-T1	100
Pef03_01G09900-T1	100
Pef03_01G09910-T1	100
Pef03_01G09920-T1	100
Pef03_01G09930-T1	100
Pef03_01G09940-T1	100
Pef03_01G09950-T1	100
Pef03_01G09960-T1	100
Pef03_01G09970-T1	100
Pef03_01G09980-T1	100
Pef03_01G09990-T1	100
Pef03_01G10000-T1	100
Pef03_01G10010-T1	98.2353
Pef03_01G10020-T1	100
Pef03_01G10030-T1	100
Pef03_01G10040-T1	100
Pef03_01G10050-T1	100
Pef03_01G10060-T1	100
Pef03_01G10070-T1	99.7059
Pef03_01G10080-T1	100
Pef03_01G10090-T1	100
Pef03_01G10100-T1	100
Pef03_01G10110-T1	100
Pef03_01G10120-T1	100
Pef03_01G10130-T1	100
Pef03_01G10140-T1	100
Pef03_01G10150-T1	100
Pef03_01G10160-T1	100
Pef03_01G10170-T1	100
Pef03_01G10180-T1	100
Pef03_01G10190-T1	100
Pef03_01G10200-T1	100
Pef03_01G10210-T1	100
Pef03_01G10220-T1	100
Pef03_01G10220-T2	100
Pef03_01G10230-T1	100
Pef03_01G10240-T1	100
Pef03_01G10240-T2	100
Pef03_01G10250-T1	100
Pef03_01G10260-T1	100
Pef03_01G10270-T1	100
Pef03_01G10280-T1	100
Pef03_01G10290-T1	100
Pef03_01G10300-T1	100
Pef03_01G10310-T1	100
Pef03_01G10320-T1	100
Pef03_01G10330-T1	100
Pef03_01G10330-T2	100
Pef03_01G10330-T3	100
Pef03_01G10340-T1	99.9291
Pef03_01G10350-T1	100
Pef03_01G10360-T1	99.9732
Pef03_01G10370-T1	100
Pef03_01G10380-T1	100
Pef03_01G10390-T1	99.8415
Pef03_01G10390-T2	99.798
Pef03_01G10400-T1	100
Pef03_01G10410-T1	99.8533
Pef03_01G10420-T1	99.8632
Pef03_01G10420-T2	99.8632
Pef03_01G10430-T1	99.9424
Pef03_01G10440-T1	99.6825
Pef03_01G10450-T1	100
Pef03_01G10460-T1	100
Pef03_01G10470-T1	99.7494
Pef03_01G10480-T1	99.8926
Pef03_01G10490-T1	99.8935
Pef03_01G10500-T1	100
Pef03_01G10510-T1	100
Pef03_01G10510-T2	100
Pef03_01G10510-T3	100
Pef03_01G10510-T4	100
Pef03_01G10520-T1	100
Pef03_01G10530-T1	100
Pef03_01G10540-T1	99.9394
Pef03_01G10550-T1	100
Pef03_01G10560-T1	99.7778
Pef03_01G10570-T1	100
Pef03_01G10580-T1	100
Pef03_01G10580-T2	100
Pef03_01G10590-T1	100
Pef03_01G10600-T1	100
Pef03_01G10600-T2	100
Pef03_01G10610-T1	100
Pef03_01G10620-T1	100
Pef03_01G10630-T1	100
Pef03_01G10640-T1	100
Pef03_01G10650-T1	100
Pef03_01G10660-T1	100
Pef03_01G10670-T1	100
Pef03_01G10670-T2	100
Pef03_01G10680-T1	100
Pef03_01G10690-T1	99.8053
Pef03_01G10690-T2	99.9203
Pef03_01G10700-T1	100
Pef03_01G10710-T1	100
Pef03_01G10710-T2	100
Pef03_01G10720-T1	100
Pef03_01G10730-T1	100
Pef03_01G10740-T1	100
Pef03_01G10750-T1	100
Pef03_01G10760-T1	100
Pef03_01G10770-T1	100
Pef03_01G10780-T1	100
Pef03_01G10790-T1	100
Pef03_01G10800-T1	100
Pef03_01G10810-T1	100
Pef03_01G10820-T1	100
Pef03_01G10830-T1	100
Pef03_01G10840-T1	100
Pef03_01G10850-T1	100
Pef03_01G10860-T1	100
Pef03_01G10870-T1	100
Pef03_01G10880-T1	100
Pef03_01G10890-T1	100
Pef03_01G10900-T1	100
Pef03_01G10910-T1	100
Pef03_01G10920-T1	100
Pef03_01G10930-T1	100
Pef03_01G10940-T1	100
Pef03_01G10950-T1	100
Pef03_01G10960-T1	100
Pef03_01G10970-T1	100
Pef03_01G10970-T2	100
Pef03_01G10980-T1	100
Pef03_01G10990-T1	100
Pef03_01G11000-T1	100
Pef03_01G11010-T1	100
Pef03_01G11020-T1	100
Pef03_01G11030-T1	100
Pef03_01G11040-T1	100
Pef03_01G11040-T2	100
Pef03_01G11050-T1	100
Pef03_01G11060-T1	100
Pef03_01G11070-T1	100
Pef03_01G11080-T1	100
Pef03_01G11090-T1	100
Pef03_01G11100-T1	100
Pef03_01G11110-T1	100
Pef03_01G11110-T2	100
Pef03_01G11120-T1	100
Pef03_01G11130-T1	100
Pef03_01G11140-T1	100
Pef03_01G11150-T1	100
Pef03_01G11160-T1	100
Pef03_01G11170-T1	100
Pef03_01G11180-T1	100
Pef03_01G11190-T1	100
Pef03_01G11200-T1	100
Pef03_01G11210-T1	100
Pef03_01G11220-T1	100
Pef03_01G11220-T2	100
Pef03_01G11230-T1	100
Pef03_01G11240-T1	100
Pef03_01G11250-T1	100
Pef03_01G11250-T2	100
Pef03_01G11260-T1	100
Pef03_01G11270-T1	100
Pef03_01G11280-T1	100
Pef03_01G11290-T1	100
Pef03_01G11300-T1	100
Pef03_01G11310-T1	100
Pef03_01G11320-T1	100
Pef03_01G11330-T1	100
Pef03_01G11340-T1	100
Pef03_01G11350-T1	100
Pef03_01G11360-T1	100
Pef03_01G11370-T1	99.8632
Pef03_01G11380-T1	100
Pef03_01G11390-T1	99.9049
Pef03_01G11400-T1	99.895
Pef03_01G11410-T1	100
Pef03_01G11420-T1	100
Pef03_01G11430-T1	100
Pef03_01G11440-T1	100
Pef03_01G11450-T1	100
Pef03_01G11460-T1	100
Pef03_01G11470-T1	100
Pef03_01G11480-T1	100
Pef03_01G11490-T1	100
Pef03_01G11500-T1	100
Pef03_01G11510-T1	100
Pef03_01G11520-T1	100
Pef03_01G11530-T1	100
Pef03_01G11540-T1	100
Pef03_01G11550-T1	100
Pef03_01G11560-T1	100
Pef03_01G11570-T1	100
Pef03_01G11580-T1	100
Pef03_01G11590-T1	100
Pef03_01G11600-T1	100
Pef03_01G11610-T1	100
Pef03_01G11620-T1	100
Pef03_01G11630-T1	100
Pef03_01G11630-T2	100
Pef03_01G11640-T1	100
Pef03_01G11640-T2	100
Pef03_01G11650-T1	100
Pef03_01G11660-T1	100
Pef03_01G11670-T1	99.9277
Pef03_01G11680-T1	100
Pef03_01G11690-T1	100
Pef03_01G11700-T1	99.9655
Pef03_01G11710-T1	100
Pef03_01G11720-T1	100
Pef03_01G11730-T1	100
Pef03_01G11740-T1	100
Pef03_01G11750-T1	100
Pef03_01G11760-T1	100
Pef03_01G11770-T1	100
Pef03_01G11780-T1	100
Pef03_01G11790-T1	100
Pef03_01G11800-T1	98.1043
Pef03_01G11810-T1	99.784
Pef03_01G11820-T1	100
Pef03_01G11830-T1	100
Pef03_01G11840-T1	100
Pef03_01G11850-T1	100
Pef03_01G11860-T1	100
Pef03_01G11870-T1	100
Pef03_01G11880-T1	100
Pef03_01G11890-T1	100
Pef03_01G11900-T1	100
Pef03_01G11910-T1	100
Pef03_01G11920-T1	100
Pef03_01G11930-T1	100
Pef03_01G11940-T1	100
Pef03_01G11950-T1	99.8993
Pef03_01G11960-T1	99.8233
Pef03_01G11970-T1	100
Pef03_01G11980-T1	100
Pef03_01G11990-T1	99.8846
Pef03_01G12000-T1	100
Pef03_01G12010-T1	99.96
Pef03_01G12020-T1	100
Pef03_01G12030-T1	100
Pef03_01G12040-T1	99.9713
Pef03_01G12050-T1	100
Pef03_01G12060-T1	100
Pef03_01G12070-T1	100
Pef03_01G12080-T1	99.5918
Pef03_01G12090-T1	99.9435
Pef03_01G12100-T1	99.8142
Pef03_01G12110-T1	99.4751
Pef03_01G12120-T1	100
Pef03_01G12130-T1	100
Pef03_01G12140-T1	99.9499
Pef03_01G12150-T1	99.9697
Pef03_01G12160-T1	100
Pef03_01G12170-T1	100
Pef03_01G12180-T1	100
Pef03_01G12190-T1	100
Pef03_01G12200-T1	100
Pef03_01G12210-T1	99.7455
Pef03_01G12220-T1	99.9106
Pef03_01G12230-T1	99.5984
Pef03_01G12240-T1	100
Pef03_01G12250-T1	100
Pef03_01G12260-T1	100
Pef03_01G12260-T2	100
Pef03_01G12270-T1	100
Pef03_01G12280-T1	100
Pef03_01G12290-T1	100
Pef03_01G12300-T1	99.9195
Pef03_01G12310-T1	99.7911
Pef03_01G12320-T1	99.9418
Pef03_01G12330-T1	99.8684
Pef03_01G12340-T1	99.8613
Pef03_01G12350-T1	None
Pef03_01G12360-T1	99.9604
Pef03_01G12370-T1	99.9526
Pef03_01G12380-T1	99.0566
Pef03_01G12390-T1	100
Pef03_01G12400-T1	None
Pef03_01G12410-T1	100
Pef03_01G12420-T1	100
Pef03_01G12430-T1	100
Pef03_01G12440-T1	100
Pef03_01G12450-T1	99.9031
Pef03_01G12460-T1	100
Pef03_01G12470-T1	99.9194
Pef03_01G12480-T1	99.8229
Pef03_01G12490-T1	99.8999
Pef03_01G12500-T1	99.8826
Pef03_01G12510-T1	100
Pef03_01G12520-T1	100
Pef03_01G12530-T1	100
Pef03_01G12540-T1	100
Pef03_01G12550-T1	100
Pef03_01G12560-T1	100
Pef03_01G12570-T1	100
Pef03_01G12580-T1	100
Pef03_01G12590-T1	100
Pef03_01G12600-T1	100
Pef03_01G12610-T1	100
Pef03_01G12620-T1	100
Pef03_01G12630-T1	100
Pef03_01G12640-T1	100
Pef03_01G12650-T1	99.9254
Pef03_01G12660-T1	99.8633
Pef03_01G12670-T1	99.9607
Pef03_01G12680-T1	100
Pef03_01G12690-T1	99.7894
Pef03_01G12700-T1	99.9077
Pef03_01G12710-T1	100
Pef03_01G12710-T2	100
Pef03_01G12720-T1	100
Pef03_01G12730-T1	100
Pef03_01G12740-T1	100
Pef03_01G12750-T1	100
Pef03_01G12760-T1	100
Pef03_01G12770-T1	100
Pef03_01G12780-T1	100
Pef03_01G12790-T1	100
Pef03_01G12800-T1	100
Pef03_01G12810-T1	100
Pef03_01G12820-T1	99.9356
Pef03_01G12830-T1	100
Pef03_01G12840-T1	100
Pef03_01G12850-T1	100
Pef03_01G12860-T1	100
Pef03_01G12870-T1	100
Pef03_01G12880-T1	100
Pef03_01G12890-T1	100
Pef03_01G12900-T1	100
Pef03_01G12910-T1	99.9477
Pef03_01G12920-T1	99.935
Pef03_01G12930-T1	100
Pef03_01G12940-T1	100
Pef03_01G12950-T1	100
Pef03_01G12960-T1	100
Pef03_01G12970-T1	100
Pef03_01G12980-T1	100
Pef03_01G12990-T1	100
Pef03_01G12990-T2	100
Pef03_01G13000-T1	100
Pef03_01G13010-T1	100
Pef03_01G13020-T1	100
Pef03_01G13030-T1	100
Pef03_01G13040-T1	100
Pef03_01G13040-T2	100
Pef03_01G13050-T1	100
Pef03_01G13060-T1	100
Pef03_01G13070-T1	100
Pef03_01G13080-T1	100
Pef03_01G13090-T1	100
Pef03_01G13090-T2	100
Pef03_01G13100-T1	100
Pef03_01G13110-T1	100
Pef03_01G13120-T1	100
Pef03_01G13130-T1	100
Pef03_01G13140-T1	100
Pef03_01G13150-T1	100
Pef03_01G13160-T1	100
Pef03_01G13170-T1	100
Pef03_01G13180-T1	100
Pef03_01G13190-T1	100
Pef03_01G13200-T1	100
Pef03_01G13200-T2	100
Pef03_01G13210-T1	100
Pef03_01G13220-T1	100
Pef03_01G13230-T1	100
Pef03_01G13240-T1	100
Pef03_01G13250-T1	100
Pef03_01G13260-T1	100
Pef03_01G13270-T1	100
Pef03_01G13280-T1	100
Pef03_01G13290-T1	99.9591
Pef03_01G13300-T1	100
Pef03_01G13310-T1	100
Pef03_01G13320-T1	100
Pef03_01G13330-T1	99.8638
Pef03_01G13340-T1	99.8194
Pef03_01G13340-T2	99.8621
Pef03_01G13340-T3	99.8572
Pef03_01G13350-T1	100
Pef03_01G13360-T1	99.935
Pef03_01G13370-T1	100
Pef03_01G13380-T1	99.8697
Pef03_01G13390-T1	100
Pef03_01G13400-T1	None
Pef03_01G13410-T1	100
Pef03_01G13420-T1	99.9223
Pef03_01G13430-T1	99.8751
Pef03_01G13440-T1	99.6641
Pef03_01G13450-T1	100
Pef03_01G13460-T1	99.916
Pef03_01G13470-T1	100
Pef03_01G13470-T2	100
Pef03_01G13480-T1	100
Pef03_01G13480-T2	100
Pef03_01G13480-T3	100
Pef03_01G13480-T4	100
Pef03_01G13490-T1	99.8016
Pef03_01G13500-T1	99.9551
Pef03_01G13510-T1	99.935
Pef03_01G13520-T1	100
Pef03_01G13530-T1	99.8134
Pef03_01G13540-T1	99.8867
Pef03_01G13550-T1	100
Pef03_01G13560-T1	100
Pef03_01G13560-T2	100
Pef03_01G13570-T1	100
Pef03_01G13580-T1	99.8528
Pef03_01G13590-T1	99.9644
Pef03_01G13600-T1	100
Pef03_01G13610-T1	100
Pef03_01G13620-T1	100
Pef03_01G13630-T1	99.9448
Pef03_01G13640-T1	99.8509
Pef03_01G13650-T1	99.8829
Pef03_01G13660-T1	99.7076
Pef03_01G13670-T1	99.8912
Pef03_01G13680-T1	100
Pef03_01G13690-T1	100
Pef03_01G13700-T1	100
Pef03_01G13710-T1	99.8802
Pef03_01G13720-T1	99.9078
Pef03_01G13730-T1	99.9005
Pef03_01G13740-T1	100
Pef03_01G13750-T1	100
Pef03_01G13760-T1	99.825
Pef03_01G13770-T1	99.9506
Pef03_01G13780-T1	100
Pef03_01G13780-T2	100
Pef03_01G13790-T1	99.9622
Pef03_01G13800-T1	100
Pef03_01G13800-T2	100
Pef03_01G13810-T1	99.4318
Pef03_01G13820-T1	100
Pef03_01G13820-T2	100
Pef03_01G13830-T1	99.8382
Pef03_01G13830-T2	99.816
Pef03_01G13840-T1	99.8071
Pef03_01G13850-T1	100
Pef03_01G13860-T1	99.8562
Pef03_01G13870-T1	100
Pef03_01G13880-T1	100
Pef03_01G13880-T2	100
Pef03_01G13890-T1	99.4778
Pef03_01G13900-T1	99.8756
Pef03_01G13910-T1	99.7669
Pef03_01G13920-T1	100
Pef03_01G13920-T2	100
Pef03_01G13930-T1	99.9246
Pef03_01G13940-T1	100
Pef03_01G13950-T1	99.5825
Pef03_01G13960-T1	100
Pef03_01G13970-T1	100
Pef03_01G13970-T2	100
Pef03_01G13980-T1	100
Pef03_01G13990-T1	100
Pef03_01G14000-T1	100
Pef03_01G14010-T1	100
Pef03_01G14010-T2	100
Pef03_01G14020-T1	100
Pef03_01G14030-T1	100
Pef03_01G14040-T1	100
Pef03_01G14050-T1	100
Pef03_01G14060-T1	100
Pef03_01G14070-T1	100
Pef03_01G14080-T1	100
Pef03_01G14090-T1	100
Pef03_01G14100-T1	100
Pef03_01G14110-T1	99.9203
Pef03_01G14120-T1	99.8708
Pef03_01G14130-T1	100
Pef03_01G14140-T1	100
Pef03_01G14150-T1	100
Pef03_01G14160-T1	100
Pef03_01G14170-T1	100
Pef03_01G14180-T1	100
Pef03_01G14190-T1	100
Pef03_01G14200-T1	100
Pef03_01G14200-T2	100
Pef03_01G14210-T1	100
Pef03_01G14220-T1	100
Pef03_01G14230-T1	100
Pef03_01G14230-T2	100
Pef03_01G14230-T3	100
Pef03_01G14240-T1	100
Pef03_01G14250-T1	100
Pef03_01G14260-T1	100
Pef03_01G14270-T1	99.7024
Pef03_01G14280-T1	100
Pef03_01G14290-T1	100
Pef03_01G14300-T1	100
Pef03_01G14310-T1	100
Pef03_01G14320-T1	100
Pef03_01G14330-T1	100
Pef03_01G14340-T1	100
Pef03_01G14350-T1	100
Pef03_01G14350-T2	100
Pef03_01G14350-T3	100
Pef03_01G14360-T1	100
Pef03_01G14370-T1	100
Pef03_01G14380-T1	100
Pef03_01G14390-T1	100
Pef03_01G14400-T1	100
Pef03_01G14410-T1	100
Pef03_01G14420-T1	100
Pef03_01G14430-T1	100
Pef03_01G14440-T1	100
Pef03_01G14450-T1	99.8473
Pef03_01G14460-T1	100
Pef03_01G14470-T1	100
Pef03_01G14480-T1	100
Pef03_01G14490-T1	99.7481
Pef03_01G14490-T2	100
Pef03_01G14500-T1	100
Pef03_01G14500-T2	100
Pef03_01G14510-T1	100
Pef03_01G14520-T1	100
Pef03_01G14530-T1	99.9301
Pef03_01G14540-T1	100
Pef03_01G14550-T1	100
Pef03_01G14560-T1	99.9567
Pef03_01G14570-T1	100
Pef03_01G14580-T1	100
Pef03_01G14590-T1	99.8516
Pef03_01G14600-T1	99.9527
Pef03_01G14610-T1	99.8777
Pef03_01G14620-T1	100
Pef03_01G14630-T1	99.9642
Pef03_01G14640-T1	100
Pef03_01G14640-T2	100
Pef03_01G14640-T3	100
Pef03_01G14650-T1	99.6997
Pef03_01G14660-T1	99.8788
Pef03_01G14660-T2	99.9029
Pef03_01G14670-T1	100
Pef03_01G14680-T1	99.9005
Pef03_01G14690-T1	99.8807
Pef03_01G14700-T1	100
Pef03_01G14710-T1	99.9206
Pef03_01G14720-T1	99.7317
Pef03_01G14730-T1	100
Pef03_01G14740-T1	99.9557
Pef03_01G14750-T1	100
Pef03_01G14760-T1	99.7542
Pef03_01G14770-T1	99.7179
Pef03_01G14780-T1	99.7924
Pef03_01G14790-T1	99.7985
Pef03_01G14800-T1	99.6463
Pef03_01G14810-T1	99.6463
Pef03_01G14820-T1	99.8851
Pef03_01G14830-T1	100
Pef03_01G14840-T1	100
Pef03_01G14850-T1	99.9361
Pef03_01G14860-T1	100
Pef03_01G14870-T1	100
Pef03_01G14880-T1	100
Pef03_01G14890-T1	100
Pef03_01G14900-T1	100
Pef03_01G14910-T1	100
Pef03_01G14920-T1	100
Pef03_01G14930-T1	100
Pef03_01G14940-T1	100
Pef03_01G14950-T1	100
Pef03_01G14960-T1	100
Pef03_01G14960-T2	100
Pef03_01G14960-T3	100
Pef03_01G14970-T1	100
Pef03_01G14980-T1	100
Pef03_01G14990-T1	100
Pef03_01G14990-T2	100
Pef03_01G15000-T1	100
Pef03_01G15010-T1	100
Pef03_01G15020-T1	100
Pef03_01G15020-T2	100
Pef03_01G15030-T1	100
Pef03_01G15040-T1	100
Pef03_01G15040-T2	100
Pef03_01G15040-T3	100
Pef03_01G15050-T1	100
Pef03_01G15060-T1	100
Pef03_01G15070-T1	100
Pef03_01G15080-T1	100
Pef03_01G15090-T1	100
Pef03_01G15100-T1	100
Pef03_01G15110-T1	100
Pef03_01G15120-T1	100
Pef03_01G15130-T1	100
Pef03_01G15140-T1	100
Pef03_01G15150-T1	100
Pef03_01G15160-T1	100
Pef03_01G15170-T1	100
Pef03_01G15180-T1	100
Pef03_01G15190-T1	100
Pef03_01G15200-T1	100
Pef03_01G15210-T1	100
Pef03_01G15220-T1	100
Pef03_01G15230-T1	99.9469
Pef03_01G15240-T1	100
Pef03_01G15250-T1	100
Pef03_01G15260-T1	99.8983
Pef03_01G15270-T1	100
Pef03_01G15280-T1	100
Pef03_01G15290-T1	100
Pef03_01G15300-T1	100
Pef03_01G15310-T1	99.6071
Pef03_01G15320-T1	100
Pef03_01G15330-T1	99.633
Pef03_01G15340-T1	100
Pef03_01G15350-T1	99.8942
Pef03_01G15360-T1	99.8393
Pef03_01G15370-T1	99.8911
Pef03_01G15380-T1	99.8686
Pef03_01G15390-T1	100
Pef03_01G15400-T1	99.7035
Pef03_02G00010-T1	100
Pef03_02G00020-T1	100
Pef03_02G00030-T1	100
Pef03_02G00040-T1	100
Pef03_02G00050-T1	100
Pef03_02G00060-T1	100
Pef03_02G00070-T1	100
Pef03_02G00080-T1	100
Pef03_02G00090-T1	100
Pef03_02G00100-T1	100
Pef03_02G00110-T1	100
Pef03_02G00120-T1	100
Pef03_02G00130-T1	100
Pef03_02G00140-T1	100
Pef03_02G00150-T1	100
Pef03_02G00160-T1	100
Pef03_02G00170-T1	100
Pef03_02G00180-T1	100
Pef03_02G00190-T1	100
Pef03_02G00200-T1	100
Pef03_02G00210-T1	100
Pef03_02G00220-T1	100
Pef03_02G00230-T1	100
Pef03_02G00240-T1	100
Pef03_02G00250-T1	100
Pef03_02G00260-T1	100
Pef03_02G00270-T1	100
Pef03_02G00280-T1	100
Pef03_02G00290-T1	100
Pef03_02G00300-T1	100
Pef03_02G00310-T1	100
Pef03_02G00320-T1	100
Pef03_02G00330-T1	100
Pef03_02G00340-T1	100
Pef03_02G00350-T1	100
Pef03_02G00360-T1	100
Pef03_02G00370-T1	100
Pef03_02G00370-T2	100
Pef03_02G00380-T1	100
Pef03_02G00390-T1	100
Pef03_02G00400-T1	100
Pef03_02G00410-T1	100
Pef03_02G00420-T1	100
Pef03_02G00430-T1	100
Pef03_02G00440-T1	100
Pef03_02G00450-T1	100
Pef03_02G00460-T1	100
Pef03_02G00460-T2	100
Pef03_02G00470-T1	100
Pef03_02G00480-T1	99.9375
Pef03_02G00490-T1	99.8374
Pef03_02G00500-T1	100
Pef03_02G00510-T1	100
Pef03_02G00520-T1	100
Pef03_02G00530-T1	100
Pef03_02G00540-T1	100
Pef03_02G00550-T1	100
Pef03_02G00560-T1	100
Pef03_02G00570-T1	100
Pef03_02G00580-T1	100
Pef03_02G00590-T1	100
Pef03_02G00590-T2	100
Pef03_02G00600-T1	100
Pef03_02G00610-T1	None
Pef03_02G00620-T1	100
Pef03_02G00630-T1	100
Pef03_02G00640-T1	100
Pef03_02G00650-T1	100
Pef03_02G00660-T1	100
Pef03_02G00670-T1	100
Pef03_02G00680-T1	100
Pef03_02G00690-T1	100
Pef03_02G00700-T1	100
Pef03_02G00710-T1	100
Pef03_02G00720-T1	100
Pef03_02G00730-T1	100
Pef03_02G00740-T1	100
Pef03_02G00750-T1	100
Pef03_02G00760-T1	100
Pef03_02G00770-T1	100
Pef03_02G00780-T1	100
Pef03_02G00790-T1	100
Pef03_02G00800-T1	100
Pef03_02G00800-T2	100
Pef03_02G00810-T1	100
Pef03_02G00820-T1	100
Pef03_02G00830-T1	100
Pef03_02G00840-T1	100
Pef03_02G00850-T1	100
Pef03_02G00860-T1	100
Pef03_02G00870-T1	100
Pef03_02G00870-T2	100
Pef03_02G00880-T1	100
Pef03_02G00890-T1	100
Pef03_02G00900-T1	100
Pef03_02G00900-T2	100
Pef03_02G00910-T1	100
Pef03_02G00920-T1	100
Pef03_02G00930-T1	100
Pef03_02G00940-T1	100
Pef03_02G00950-T1	100
Pef03_02G00960-T1	100
Pef03_02G00970-T1	100
Pef03_02G00980-T1	100
Pef03_02G00990-T1	100
Pef03_02G01000-T1	100
Pef03_02G01010-T1	100
Pef03_02G01020-T1	100
Pef03_02G01030-T1	100
Pef03_02G01040-T1	100
Pef03_02G01050-T1	100
Pef03_02G01060-T1	100
Pef03_02G01070-T1	100
Pef03_02G01080-T1	100
Pef03_02G01080-T2	100
Pef03_02G01090-T1	100
Pef03_02G01100-T1	100
Pef03_02G01110-T1	100
Pef03_02G01120-T1	100
Pef03_02G01130-T1	100
Pef03_02G01140-T1	89.6951
Pef03_02G01150-T1	100
Pef03_02G01160-T1	100
Pef03_02G01170-T1	100
Pef03_02G01180-T1	100
Pef03_02G01190-T1	100
Pef03_02G01200-T1	100
Pef03_02G01200-T2	100
Pef03_02G01210-T1	100
Pef03_02G01220-T1	100
Pef03_02G01230-T1	100
Pef03_02G01240-T1	100
Pef03_02G01250-T1	100
Pef03_02G01260-T1	100
Pef03_02G01270-T1	100
Pef03_02G01280-T1	100
Pef03_02G01290-T1	100
Pef03_02G01300-T1	100
Pef03_02G01310-T1	100
Pef03_02G01320-T1	100
Pef03_02G01330-T1	100
Pef03_02G01340-T1	100
Pef03_02G01350-T1	100
Pef03_02G01360-T1	100
Pef03_02G01370-T1	100
Pef03_02G01380-T1	100
Pef03_02G01380-T2	100
Pef03_02G01390-T1	100
Pef03_02G01400-T1	100
Pef03_02G01410-T1	99.9843
Pef03_02G01420-T1	99.8641
Pef03_02G01430-T1	99.8805
Pef03_02G01430-T2	99.8805
Pef03_02G01440-T1	99.8386
Pef03_02G01450-T1	100
Pef03_02G01460-T1	100
Pef03_02G01470-T1	99.4865
Pef03_02G01480-T1	100
Pef03_02G01490-T1	100
Pef03_02G01500-T1	99.8198
Pef03_02G01500-T2	100
Pef03_02G01510-T1	100
Pef03_02G01520-T1	100
Pef03_02G01530-T1	99.8928
Pef03_02G01540-T1	100
Pef03_02G01540-T2	100
Pef03_02G01550-T1	100
Pef03_02G01560-T1	100
Pef03_02G01570-T1	100
Pef03_02G01580-T1	100
Pef03_02G01590-T1	100
Pef03_02G01600-T1	100
Pef03_02G01610-T1	100
Pef03_02G01620-T1	100
Pef03_02G01630-T1	100
Pef03_02G01640-T1	100
Pef03_02G01650-T1	100
Pef03_02G01660-T1	100
Pef03_02G01670-T1	100
Pef03_02G01680-T1	100
Pef03_02G01690-T1	100
Pef03_02G01700-T1	100
Pef03_02G01710-T1	100
Pef03_02G01720-T1	100
Pef03_02G01730-T1	100
Pef03_02G01740-T1	100
Pef03_02G01750-T1	100
Pef03_02G01760-T1	100
Pef03_02G01770-T1	100
Pef03_02G01780-T1	100
Pef03_02G01790-T1	100
Pef03_02G01800-T1	100
Pef03_02G01810-T1	100
Pef03_02G01820-T1	100
Pef03_02G01830-T1	100
Pef03_02G01840-T1	100
Pef03_02G01850-T1	100
Pef03_02G01860-T1	100
Pef03_02G01870-T1	100
Pef03_02G01880-T1	100
Pef03_02G01890-T1	100
Pef03_02G01900-T1	None
Pef03_02G01910-T1	100
Pef03_02G01920-T1	100
Pef03_02G01930-T1	100
Pef03_02G01940-T1	100
Pef03_02G01950-T1	100
Pef03_02G01960-T1	100
Pef03_02G01970-T1	100
Pef03_02G01980-T1	100
Pef03_02G01990-T1	100
Pef03_02G02000-T1	100
Pef03_02G02010-T1	100
Pef03_02G02020-T1	100
Pef03_02G02030-T1	100
Pef03_02G02040-T1	100
Pef03_02G02040-T2	100
Pef03_02G02050-T1	100
Pef03_02G02060-T1	100
Pef03_02G02060-T2	100
Pef03_02G02070-T1	100
Pef03_02G02080-T1	100
Pef03_02G02090-T1	100
Pef03_02G02100-T1	100
Pef03_02G02110-T1	100
Pef03_02G02120-T1	100
Pef03_02G02130-T1	100
Pef03_02G02140-T1	100
Pef03_02G02150-T1	100
Pef03_02G02150-T2	100
Pef03_02G02160-T1	100
Pef03_02G02170-T1	100
Pef03_02G02180-T1	100
Pef03_02G02190-T1	100
Pef03_02G02200-T1	100
Pef03_02G02210-T1	100
Pef03_02G02220-T1	100
Pef03_02G02230-T1	100
Pef03_02G02240-T1	100
Pef03_02G02250-T1	100
Pef03_02G02260-T1	100
Pef03_02G02270-T1	100
Pef03_02G02280-T1	100
Pef03_02G02290-T1	100
Pef03_02G02300-T1	100
Pef03_02G02310-T1	100
Pef03_02G02320-T1	100
Pef03_02G02330-T1	100
Pef03_02G02340-T1	100
Pef03_02G02350-T1	100
Pef03_02G02360-T1	100
Pef03_02G02370-T1	100
Pef03_02G02380-T1	100
Pef03_02G02390-T1	100
Pef03_02G02400-T1	100
Pef03_02G02410-T1	100
Pef03_02G02420-T1	100
Pef03_02G02430-T1	100
Pef03_02G02430-T2	100
Pef03_02G02430-T3	100
Pef03_02G02440-T1	100
Pef03_02G02450-T1	100
Pef03_02G02460-T1	100
Pef03_02G02470-T1	100
Pef03_02G02480-T1	100
Pef03_02G02480-T2	100
Pef03_02G02490-T1	100
Pef03_02G02490-T2	100
Pef03_02G02500-T1	100
Pef03_02G02510-T1	100
Pef03_02G02520-T1	100
Pef03_02G02530-T1	100
Pef03_02G02540-T1	100
Pef03_02G02550-T1	100
Pef03_02G02560-T1	99.9492
Pef03_02G02570-T1	99.9482
Pef03_02G02580-T1	100
Pef03_02G02590-T1	100
Pef03_02G02600-T1	100
Pef03_02G02610-T1	100
Pef03_02G02620-T1	100
Pef03_02G02630-T1	99.8597
Pef03_02G02630-T2	99.8447
Pef03_02G02640-T1	100
Pef03_02G02650-T1	100
Pef03_02G02660-T1	99.9379
Pef03_02G02670-T1	100
Pef03_02G02680-T1	100
Pef03_02G02690-T1	100
Pef03_02G02700-T1	100
Pef03_02G02710-T1	100
Pef03_02G02720-T1	100
Pef03_02G02730-T1	100
Pef03_02G02740-T1	100
Pef03_02G02750-T1	100
Pef03_02G02760-T1	100
Pef03_02G02770-T1	100
Pef03_02G02780-T1	100
Pef03_02G02790-T1	100
Pef03_02G02800-T1	100
Pef03_02G02810-T1	100
Pef03_02G02820-T1	100
Pef03_02G02830-T1	100
Pef03_02G02840-T1	100
Pef03_02G02840-T2	100
Pef03_02G02850-T1	100
Pef03_02G02860-T1	100
Pef03_02G02870-T1	100
Pef03_02G02880-T1	100
Pef03_02G02890-T1	100
[truncated: 9,359 more rows]

[truncated: 2 more sheets: Figure S6B, Figure S8]
